# Supplementary material for: Combined analysis of metabolome and transcriptome of wheat kernels reveals constitutive defense mechanism against maize weevils
Source: Front Plant Sci. 2023 May 9;14:1147145. doi: 10.3389/fpls.2023.1147145 (PMC10204651; doi:10.3389/fpls.2023.1147145)
Supplement: Supplementary file 1 [file DataSheet_1.zip]

Archive with 3 entries (2 files):
- Supplementary information/Supplementary Figures.pdf
- Supplementary information/Suppmentary data set.xlsx
- Supplementary information/
