# Supplementary material for: Combined analysis of metabolome and transcriptome of wheat kernels reveals constitutive defense mechanism against maize weevils
Source: Front Plant Sci. 2023 May 9;14:1147145. doi: 10.3389/fpls.2023.1147145 (PMC10204651; doi:10.3389/fpls.2023.1147145)
Supplement: Supplementary file 1 [file DataSheet_1.zip › Supplementary information/Suppmentary data set.xlsx]

## Sheet: Table S1
Table S1 Detected metabolites from 6 wheat kernel samples
Index	Formula	Compounds	Class I	Class II	CAS	Level	CK1	CK2	CK3	IR1	IR2	IR3	VIP	Fold_Change	Log2FC	Type
pmb0782	C5H11N	Piperidine	Alkaloids	Alkaloids	110-89-4	B	200250	191650	200660	229260	239600	216930	1.23028	1.15733	0.210806	insig
pme2292	C4H12N2	Putrescine	Alkaloids	Phenolamine	110-60-1	B	171750	169050	169780	124650	135360	106730	1.22443	0.718281	-0.477379	insig
pme2601	C3H6O3	3-Hydroxypropanoic acid	Organic acids	Organic acids	503-66-2	B	11860	11013	9705.2	10973	11962	12487	0.709992	1.08729	0.120739	insig
Lmqp000873	C4H4O3	Succinic anhydride	Organic acids	Organic acids	108-30-5	B	48612	50386	51566	59737	58393	60321	1.29536	1.18522	0.245151	insig
pme3011	C4H9NO2	γ-Aminobutyric acid	Organic acids	Organic acids	56-12-2	B	329960	370080	364400	235300	233240	241020	1.31929	0.666604	-0.585098	insig
pme3017	C4H9NO2	2-Aminoisobutyric acid	Amino acids and derivatives	Amino acids and derivatives	62-57-7	B	2788300	2810600	3053600	3336500	3346500	3239300	1.21568	1.14676	0.197558	insig
pme3033	C4H9NO2	N,N-Dimethylglycine	Amino acids and derivatives	Amino acids and derivatives	1118-68-9	B	290460	332090	339400	309290	294950	307100	0.63108	0.947388	-0.0779725	insig
mws0576	C4H8O3	3-Hydroxybutyrate	Organic acids	Organic acids	300-85-6	B	2402200	2807700	2338700	2323800	2339400	2537200	0.452686	0.953872	-0.068132	insig
mws0890	C3H7NO3	D-Serine	Amino acids and derivatives	Amino acids and derivatives	312-84-5	B	14437	18578	18648	16104	13034	14626	0.840133	0.847105	-0.239387	insig
mws0255	C4H5N3O	Cytosine	Nucleotides and derivatives	Nucleotides and derivatives	71-30-7	A	45571	44259	41062	45568	45911	37772	0.117108	0.987463	-0.0182015	insig
pme2122	C5H9N3	Histamine	Amino acids and derivatives	Amino acids and derivatives	51-45-6	B	31365	36860	36312	35783	38369	31802	0.119701	1.01356	0.0194244	insig
mws0177	C5H4O3	2-Furanoic acid	Organic acids	Organic acids	88-14-2	B	37764	30095	33643	28410	29088	25480	1.0408	0.817501	-0.290707	insig
pme0257	C4H4N2O2	Uracil	Nucleotides and derivatives	Nucleotides and derivatives	66-22-8	B	102280	115240	112620	112900	128600	117960	0.834283	1.08881	0.122753	insig
pme0006	C5H9NO2	L-Proline	Amino acids and derivatives	Amino acids and derivatives	147-85-3	A	5022500	5289100	6260700	5483800	5325400	5812900	0.0359839	1.00301	0.00432882	insig
mws0376	C4H4O4	Fumaric acid	Organic acids	Organic acids	110-17-8	A	526140	529080	591300	520690	530190	619460	0.0987157	1.01447	0.0207218	insig
mws0823	C5H8O3	3-Methyl-2-Oxobutanoic acid	Organic acids	Organic acids	759-05-7	B	49978	50496	44037	66726	56043	66522	1.17368	1.30987	0.389427	insig
pme3193	C4H7NO3	N-Acetylglycine	Amino acids and derivatives	Amino acids and derivatives	543-24-8	B	13878	8026.5	14117	13419	10074	12325	0.0594146	0.994351	-0.00817348	insig
pmb1096	C8H7N	Indole	Alkaloids	Plumerane	120-72-9	A	20759	23280	22936	34235	35003	40067	1.29015	1.63203	0.706665	insig
mws0191	C5H11NO2	Betaine	Alkaloids	Alkaloids	107-43-7	A	10082000	9707100	10440000	10014000	10028000	10056000	0.132356	0.995663	-0.0062704	insig
pme0120	C5H11NO2	5-Aminovaleric acid	Amino acids and derivatives	Amino acids and derivatives	660-88-8	B	10395	8254.9	10920	7979.1	5040.8	11471	0.585894	0.828237	-0.271884	insig
mws0256	C5H11NO2	L-Valine	Amino acids and derivatives	Amino acids and derivatives	72-18-4	B	6871100	6713400	8400100	7300100	7729000	7132300	0.103621	1.00804	0.0115557	insig
mws0192	C4H6O4	Succinic acid	Organic acids	Organic acids	110-15-6	A	6291600	5857400	6356000	8051200	8113700	7694000	1.30288	1.28932	0.366612	insig
mws0470	C4H6O4	Methylmalonic acid	Organic acids	Organic acids	516-05-2	A	6414600	5953300	6299100	8006600	7920400	7729900	1.31173	1.26731	0.341771	insig
mws0147	C5H10O3	3-Hydroxy-3-methyl butyric acid	Organic acids	Organic acids	625-08-1	B	33767	30635	33243	39499	49918	30972	0.771382	1.23293	0.302086	insig
pme3096	C3H5NO4	Aminomalonic acid	Organic acids	Organic acids	1068-84-4	B	224990	210090	236990	297020	274800	272690	1.24571	1.25658	0.329503	insig
mws0671	C4H9NO3	L-Homoserine	Organic acids	Organic acids	672-15-1	B	955080	1135400	1117500	968260	1112200	1008400	0.350337	0.962868	-0.0545907	insig
mws0230	C4H9NO3	L-Threonine	Amino acids and derivatives	Amino acids and derivatives	72-19-5	B	1122100	1173500	1179000	1079400	1192600	1114500	0.488196	0.974645	-0.0370519	insig
pmp001287	C8H9N	N-Benzylmethylene isomethylamine	Alkaloids	Alkaloids	-	A	980960	995150	1137600	1007800	984900	947710	0.652929	0.944343	-0.0826172	insig
pme0195	C3H7NO2S	L-Cysteine	Amino acids and derivatives	Amino acids and derivatives	52-90-4	B	8293.7	10384	8448.4	6113.9	5367.2	7197.6	1.16059	0.688588	-0.538288	insig
mws0491	C8H11N	Phenethylamine	Others	Others	64-04-0	B	15504	11408	11066	11889	11784	11713	0.329957	0.93175	-0.101985	insig
mws0628	C7H6O2	4-Hydroxybenzaldehyde	Phenolic acids	Phenolic acids	123-08-0	A	158440	169120	182910	312170	283370	320110	1.30724	1.79374	0.84297	insig
mws0133	C6H6N2O	Nicotinamide	Others	Vitamin	98-92-0	B	27361	26582	27697	22350	32652	27822	0.0234231	1.0145	0.0207727	insig
pme0490	C6H5NO2	Nicotinic acid	Others	Vitamin	59-67-6	A	494070	450210	492440	482320	463410	432730	0.556876	0.959449	-0.0597215	insig
pme1216	C6H5NO2	2-Picolinic acid	Organic acids	Organic acids	98-98-6	B	431500	374120	402960	347670	306230	321780	1.18457	0.807295	-0.308833	insig
Wmzp000668	C6H6O3	Pyrogallic acid	Phenolic acids	Phenolic acids	-	A	28533	44501	26833	45950	42352	35278	0.740773	1.23745	0.307365	insig
pmp001086	C6H6O3	5-Hydroxymethylfurfural	Phenolic acids	Phenolic acids	67-47-0	A	481380	538660	548790	557530	578290	596740	0.97477	1.10436	0.143216	insig
mws0251	C5H6N2O2	Thymine	Nucleotides and derivatives	Nucleotides and derivatives	65-71-4	B	6935.6	6225.9	5873.4	8950.2	7735.3	9655.1	1.19189	1.38381	0.468641	insig
mws0813	C5H7NO3	5-Oxoproline	Amino acids and derivatives	Amino acids and derivatives	149-87-1	B	47442	52219	60199	32070	36377	31813	1.26341	0.627174	-0.673063	insig
Rfmb319	C6H11NO2	Pipecolic acid	Amino acids and derivatives	Amino acids and derivatives	4043-87-2	A	217270	249960	377400	369730	390240	363460	0.901108	1.33009	0.411519	insig
mws0425	C5H6O4	Citraconic acid	Organic acids	Organic acids	498-23-7	B	30508	29892	25244	37909	40636	42920	1.24573	1.41825	0.504117	insig
pme2693	C6H14N2O	N-Acetylputrescine	Alkaloids	Phenolamine	18233-70-0	B	12763	13527	17867	10559	10455	13721	0.898118	0.786625	-0.346252	insig
pmb0501	C5H14N4	Agmatine	Alkaloids	Phenolamine	306-60-5	B	13461	13458	11191	13762	12449	11312	0.0970458	0.984597	-0.0223944	insig
mws0216	C5H9NO3	Trans-4-Hydroxy-L-proline	Amino acids and derivatives	Amino acids and derivatives	51-35-4	B	114720	124470	107580	143680	192420	149920	1.15259	1.40156	0.487037	insig
mws0712	C5H9NO3	N-Propionylglycine	Amino acids and derivatives	Amino acids and derivatives	21709-90-0	B	5906	6749.9	5155.3	9887.1	7868.6	8122.5	1.16715	1.45292	0.538953	insig
pmp001198	C6H13NO2	6-Deoxyfagomine	Alkaloids	Alkaloids	197449-09-5	A	354980	383420	398070	449180	485100	427790	1.17213	1.19851	0.261241	insig
mws0227	C6H13NO2	L-Leucine	Amino acids and derivatives	Amino acids and derivatives	61-90-5	A	7955500	7792500	8772600	9803700	9557200	8554500	1.01722	1.13845	0.187067	insig
mws0258	C6H13NO2	L-Isoleucine	Amino acids and derivatives	Amino acids and derivatives	73-32-5	A	9389800	8288300	10614000	11667000	9875700	9912700	0.682671	1.11181	0.152908	insig
pme0274	C6H13NO2	6-Aminocaproic acid	Organic acids	Organic acids	60-32-2	B	428570	392950	481370	565990	515650	485640	1.04723	1.20293	0.266548	insig
mws1587	C6H13NO2	L-Norleucine	Amino acids and derivatives	Amino acids and derivatives	327-57-1	A	9614300	8271000	10832000	10793000	10004000	10007000	0.553829	1.07266	0.101198	insig
mws1167	C4H4O5	Oxaloacetic acid	Organic acids	Organic acids	328-42-7	B	21608	12320	14819	15920	19235	25524	0.628988	1.24477	0.315884	insig
Lmmn000806	C5H8O4	Dimethylmalonic acid	Organic acids	Organic acids	595-46-0	A	43232	39359	50423	50106	45343	45164	0.459757	1.05713	0.0801519	insig
mws0473	C5H8O4	2-Methylsuccinic acid	Organic acids	Organic acids	498-21-5	A	206340	168370	221580	334760	340620	339170	1.27747	1.70144	0.766754	insig
pme0243	C5H8O4	Glutaric acid	Organic acids	Organic acids	110-94-1	B	133400	123050	148060	205390	193760	182540	1.2624	1.43801	0.524075	insig
mws0001	C4H8N2O3	L-Asparagine	Amino acids and derivatives	Amino acids and derivatives	70-47-3	A	17182000	18806000	17298000	15574000	17816000	16196000	0.785163	0.930563	-0.103824	insig
Lmrn002746	C6H12O3	2-Hydroxy-4-methylpentanoic acid	Organic acids	Organic acids	498-36-2	A	4071.7	3405.8	4377.1	5795.5	2751.4	4596.2	0.164491	1.10869	0.148859	insig
mws0341	C6H12O3	(S)-(-)-2-Hydroxyisocaproic acid	Organic acids	Organic acids	13748-90-8	A	86644	79045	77600	98767	87567	102150	1.10104	1.18577	0.24582	insig
pme2527	C5H12N2O2	L-Ornithine	Amino acids and derivatives	Amino acids and derivatives	70-26-8	B	729170	765640	755440	651640	792570	696550	0.537354	0.951343	-0.0719622	insig
mws0219	C4H7NO4	L-Aspartic Acid	Amino acids and derivatives	Amino acids and derivatives	56-84-8	A	5353500	4197700	4938500	4770600	4580900	4936300	0.0813246	0.986066	-0.0202439	insig
mws0275	C4H6O5	L-(-)-Malic acid	Organic acids	Organic acids	636-61-3	A	6623700	5938900	6999500	16051000	15277000	14581000	1.32599	2.34683	1.23072	up
pme0040	C5H5N5	Adenine	Nucleotides and derivatives	Nucleotides and derivatives	73-24-5	A	533210	564450	632120	569980	618750	553120	0.0872115	1.00698	0.0100318	insig
mws0889	C4H8O5	Threonate	Others	Saccharides and Alcohols	70753-61-6	B	25678	21953	28323	48956	58596	48272	1.29316	2.05156	1.03672	up
pme0033	C5H4N4O	Hypoxanthine	Nucleotides and derivatives	Nucleotides and derivatives	68-94-0	B	41160	48115	30797	20192	17811	22827	1.22137	0.506613	-0.981045	insig
pme2268	C7H7NO2	Trigonelline	Alkaloids	Alkaloids	535-83-1	A	969960	984080	1108100	1039600	1169400	1141900	0.836216	1.0943	0.130008	insig
mws0146	C7H7NO2	Nicotinic Acid Methyl Ester(Methyl Nicotinate)	Alkaloids	Alkaloids	93-60-7	B	40866	36934	47739	65004	60006	72316	1.23029	1.57183	0.652445	insig
Hmgn001653	C7H6O3	3,4-Dihydroxybenzaldehyde	Phenolic acids	Phenolic acids	139-85-5	A	352650	310990	390080	613240	657550	606070	1.29954	1.78118	0.832829	insig
mws0749	C7H6O3	4-Hydroxybenzoic acid	Phenolic acids	Phenolic acids	99-96-7	B	408370	390090	394320	700810	666400	661040	1.33318	1.70044	0.765908	insig
pma2987	C6H11N3O	Histidinol	Others	Others	501-28-0	B	1398500	1238700	1342600	1899200	2103200	2042500	1.3069	1.5189	0.603023	insig
pme3207	C6H6O4	Trans,trans-Muconic acid	Organic acids	Organic acids	3588-17-8	A	1871600	2097600	2012400	2328000	2278900	2149300	1.10898	1.1295	0.175681	insig
pmb0764	C6H9NOS	4-Methyl-5-thiazoleethanol	Others	Others	137-00-8	A	49175	43674	48987	42011	43571	41565	1.05352	0.896437	-0.157726	insig
Rfmb318	C7H14NO2+	Proline betaine(ProBet)	Amino acids and derivatives	Amino acids and derivatives	1195-94-4	B	109570	92687	108010	154350	149450	151500	1.28776	1.46745	0.553307	insig
mws0103	C9H7NO	Indole-3-carboxaldehyde	Alkaloids	Plumerane	487-89-8	B	24342	20220	23749	37166	36975	37524	1.30207	1.63466	0.708987	insig
pme0295	C6H11NO3	4-Acetamidobutyric acid	Organic acids	Organic acids	3025-96-5	B	124310	127170	121890	178660	185190	159140	1.2932	1.40073	0.486177	insig
mws0567	C5H11N3O2	4-Guanidinobutyric acid	Organic acids	Organic acids	463-00-3	A	2921100	2573700	3145200	3109100	3046800	3142600	0.719529	1.07622	0.105967	insig
pme2380	C5H6O5	A-Ketoglutaric acid	Organic acids	Organic acids	328-50-7	B	54111	49082	42983	32971	40121	37246	1.12095	0.75483	-0.405777	insig
mws0208	C6H10O4	Adipic Acid	Organic acids	Organic acids	124-04-9	B	296890	277970	317330	340510	316220	345060	1.02948	1.12284	0.167157	insig
pme0193	C5H10N2O3	L-Glutamine	Amino acids and derivatives	Amino acids and derivatives	56-85-9	B	5975700	6117400	4376600	1159200	1473900	1163900	1.31034	0.230545	-2.11688	down
pme0026	C6H14N2O2	L-Lysine	Amino acids and derivatives	Amino acids and derivatives	56-87-1	B	5761800	6170100	4511300	1222800	1555300	1225000	1.31241	0.24345	-2.0383	down
pme0014	C5H9NO4	L-Glutamic acid	Amino acids and derivatives	Amino acids and derivatives	56-86-0	A	9958600	10930000	10648000	7346000	8422200	7677900	1.26941	0.743457	-0.427679	insig
mws1050	C5H9NO4	O-Acetylserine	Amino acids and derivatives	Amino acids and derivatives	5147-00-2	B	18108	25470	26759	39150	33629	42043	1.15303	1.63246	0.707043	insig
pmb2826	C5H8O5	Citramalate	Organic acids	Organic acids	2306-22-1	B	4602.7	5614	7405.1	8524.5	7994.4	7808.7	1.01918	1.38054	0.465233	insig
pmp001285	C8H4O3	Phthalic anhydride	Phenolic acids	Phenolic acids	85-44-9	A	295580	346310	463340	423930	423880	490300	0.769608	1.21071	0.27585	insig
mws1024	C9H8O2	p-Coumaraldehyde	Phenolic acids	Phenolic acids	2538-87-6	B	3460.9	3367.5	2910.6	5249.5	4624.2	4345.7	1.24528	1.46005	0.546015	insig
pme3154	C6H12O4	(Rs)-Mevalonic acid	Organic acids	Organic acids	150-97-0	B	54516	49289	55889	55096	52752	51925	0.0286557	1.00049	0.000713519	insig
Lmgp000796	C8H7NO2	p-Hydroxymandelonitrile	Alkaloids	Alkaloids	-	A	339200	347670	336740	259070	256250	241310	1.31707	0.739178	-0.436006	insig
pme1210	C5H11NO2S	L-Methionine	Amino acids and derivatives	Amino acids and derivatives	63-68-3	A	350910	413110	359370	275680	258720	246630	1.26788	0.695244	-0.524409	insig
mws0847	C6H7N5	1-Methyladenine	Nucleotides and derivatives	Nucleotides and derivatives	5142-22-3	B	10230	6007	6323.2	4694.3	5365.5	5757.4	0.890007	0.701111	-0.512286	insig
mws0262	C4H6O6	L-Tartaric acid	Organic acids	Organic acids	87-69-4	B	12864	19521	10283	20761	17171	10798	0.33578	1.14207	0.191656	insig
mws1499	C5H10O5	D-(-)-Arabinose	Others	Saccharides and Alcohols	10323-20-3	B	37207	36505	39095	63221	43615	50678	1.09963	1.39631	0.481623	insig
pme1109	C5H5N5O	Guanine	Nucleotides and derivatives	Nucleotides and derivatives	73-40-5	A	417450	412360	356750	704700	667330	688460	1.3158	1.73652	0.796202	insig
pme0256	C5H4N4O2	Xanthine	Nucleotides and derivatives	Nucleotides and derivatives	69-89-6	B	168590	180880	238110	176980	145610	194110	0.585658	0.87937	-0.185458	insig
mws0458	C8H8O3	Vanillin	Phenolic acids	Phenolic acids	121-33-5	A	4220100	3569600	5654100	4888300	4865000	4930300	0.480961	1.09222	0.127265	insig
pmp001113	C8H8O3	Phloretic acid	Phenolic acids	Phenolic acids	501-97-3	A	2650.2	3531	4651.2	3985.1	2879.3	2655.5	0.386506	0.878836	-0.186335	insig
mws0182	C8H8O3	p-Hydroxyphenyl acetic acid	Phenolic acids	Phenolic acids	156-38-7	B	123480	121770	173810	89952	108460	102020	1.05215	0.716919	-0.480118	insig
mws0213	C5H12O5	Ribitol	Others	Saccharides and Alcohols	488-81-3	B	400630	350610	361720	251600	232130	261520	1.29191	0.669611	-0.578605	insig
pme0513	C5H12O5	Xylitol	Others	Saccharides and Alcohols	87-99-0	B	191780	144420	143410	111810	102270	121810	1.13228	0.70034	-0.513873	insig
mws0437	C5H12O5	D-Arabitol	Others	Saccharides and Alcohols	488-82-4	B	236300	226140	237060	155560	150860	161940	1.3284	0.669564	-0.578706	insig
mws0183	C7H6O4	Protocatechuic acid	Phenolic acids	Phenolic acids	99-50-3	B	40311	29135	36449	103610	117330	108820	1.31823	3.11403	1.63878	up
pmn001575	C7H6O4	Gentisic acid	Phenolic acids	Phenolic acids	490-79-9	B	62593	54908	56261	77332	95249	80453	1.24848	1.45621	0.542219	insig
mws0639	C7H6O4	2,3-Dihydroxybenzoic Acid	Organic acids	Organic acids	303-38-8	B	49352	30167	39892	101320	88594	105930	1.27086	2.47753	1.3089	up
pmb3099	C4H11O4P	Diethyl phosphate	Organic acids	Organic acids	598-02-7	A	97528	130200	174580	172450	117430	148720	0.302679	1.09021	0.124605	insig
mws0254	C6H9N3O2	L-Histidine	Amino acids and derivatives	Amino acids and derivatives	71-00-1	A	1900400	2038800	2506300	1920800	1873100	1912900	0.776021	0.885393	-0.17561	insig
pmb0819	C10H8N2	3-Indoleacetonitrile	Alkaloids	Plumerane	771-51-7	B	902330	854700	920430	947630	991620	1069800	1.07584	1.12384	0.168443	insig
pme0128	C6H12N2O3	L-Alanyl-L-Alanine	Amino acids and derivatives	Amino acids and derivatives	1948-31-8	B	58359	53297	47277	91551	86552	92088	1.30326	1.70003	0.765561	insig
mws0005	C10H12N2	Tryptamine	Alkaloids	Plumerane	61-54-1	B	515490	415690	453310	454650	446180	413020	0.427543	0.948978	-0.0755541	insig
mws1417	C9H7NO2	Indole-3-carboxylic acid	Alkaloids	Plumerane	771-50-6	B	275660	255780	274440	423110	424210	430820	1.32905	1.58602	0.665409	insig
mws1550	C6H11NO2S	S-Allyl-L-cysteine	Amino acids and derivatives	Amino acids and derivatives	21593-77-1	B	5697.8	7433.4	7691	11452	12262	11635	1.25119	1.69766	0.763547	insig
pme3382	C6H11NO4	N-Acetylthreonine	Amino acids and derivatives	Amino acids and derivatives	17093-74-2	B	67703	65831	69896	69488	64916	77901	0.427044	1.04363	0.0616059	insig
pme2914	C6H10O5	3-Hydroxy-3-methylpentane-1,5-dioic acid	Amino acids and derivatives	Amino acids and derivatives	503-49-1	A	716960	678600	796890	928970	875030	914550	1.20513	1.23996	0.310293	insig
pmf0440	C10H10O2	4-MethoxycinnaMaldehyde	Phenolic acids	Phenolic acids	1963-36-6	B	31281	38950	39560	43194	39224	36110	0.521592	1.07958	0.110468	insig
pme2758	C5H9NO5	4-Hydroxy-L-glutamic acid	Amino acids and derivatives	Amino acids and derivatives	3913-68-6	B	18864	15976	23044	18840	19499	17881	0.117126	0.971253	-0.0420812	insig
Lmmn001643	C9H8O3	2-Hydroxycinnamic acid	Organic acids	Organic acids	583-17-5	A	342830	361370	542210	349020	352480	357360	0.603576	0.849528	-0.235267	insig
pme2617	C5H11NO3S	Methionine sulfoxide	Amino acids and derivatives	Amino acids and derivatives	62697-73-8	B	1654100	1649900	1820900	2619000	3179000	2437700	1.26056	1.607	0.684367	insig
pme3968	C6H7N5O	7-Methylguanine	Nucleotides and derivatives	Nucleotides and derivatives	578-76-7	B	4133.1	3384.3	3126.7	6468.4	7329.3	6884	1.29696	1.94302	0.958301	insig
pme0021	C9H11NO2	L-Phenylalanine	Amino acids and derivatives	Amino acids and derivatives	63-91-2	A	1748100	1799200	2088100	1901000	1891700	1763700	0.137887	0.985981	-0.0203676	insig
pme0281	C8H6O4	Terephthalic acid	Phenolic acids	Phenolic acids	100-21-0	B	375630	550110	309150	509860	369020	347450	0.0318257	0.993068	-0.0100353	insig
Zmhn001420	C8H6O4	5,7-Dihydroxy-1(3H)-isobenzofuran-one	Others	Others	-	B	50057	58287	47171	52565	64249	49228	0.41334	1.06769	0.0944945	insig
pme0282	C8H6O4	Phthalic acid	Organic acids	Organic acids	88-99-3	B	16462	19183	21826	31776	35209	30668	1.26171	1.69917	0.76483	insig
mws0344	C5H10O6	D-Xylonic acid	Organic acids	Organic acids	526-91-0	A	1460100	1700600	1624600	2206000	2280000	2091900	1.27076	1.37461	0.459018	insig
mws0851	C8H15NaO2	Sodium Valproate	Organic acids	Organic acids	1069-66-5	A	3011600	3436200	3625200	3179800	2956600	3234200	0.68691	0.930269	-0.10428	insig
pmn001681	C10H14O2	1-(4-Methoxyphenyl)-1-propanol	Phenolic acids	Phenolic acids	5349-60-0	B	32277	36353	37197	34422	33633	32767	0.618084	0.952706	-0.0698973	insig
pmc0274	C6H6N4S	6-Methylmercaptopurine	Nucleotides and derivatives	Nucleotides and derivatives	50-66-8	B	1818100	1883500	2320100	1958700	1884200	1919700	0.342408	0.956972	-0.063451	insig
Hmtp000776	C8H9NO3	4,5,6-Trihydroxy-2-cyclohexen-1-ylideneacetonitrile	Alkaloids	Alkaloids	-	B	32965	33900	38626	33007	37652	33662	0.112999	0.988909	-0.0160903	insig
mws0028	C8H8O4	Vanillic acid	Phenolic acids	Phenolic acids	121-34-6	A	390240	299660	439900	454500	404730	424510	0.672712	1.13625	0.184286	insig
Hmbp001276	C8H8O4	Gallacetophenone	Others	Others	528-21-2	B	9920.8	11241	12415	11993	12406	14553	0.839878	1.16009	0.214233	insig
pme1383	C8H11NO3	Pyridoxine	Others	Vitamin	65-23-6	B	253490	265380	294520	224050	227190	205890	1.19334	0.80789	-0.307768	insig
pme0181	C7H11N3O2	1-Methylhistidine	Amino acids and derivatives	Amino acids and derivatives	368-16-1	B	16202	20466	13323	4495.1	6490.1	5214	1.27958	0.324042	-1.62575	down
pme0253	C8H15NO3	N-Acetyl-L-leucine	Amino acids and derivatives	Amino acids and derivatives	1188-21-2	B	17796	21865	31576	21017	34209	24078	0.327212	1.11324	0.154767	insig
pme3009	C6H6O6	Trans-Citridic acid	Organic acids	Organic acids	4023-65-8	B	572880	376450	358950	447760	526670	451750	0.453282	1.09012	0.124485	insig
mws0154	C7H10O5	Shikimic acid	Organic acids	Organic acids	138-59-0	B	9237.9	11726	7485.3	15553	18435	18153	1.22021	1.83278	0.87403	insig
mws0242	C8H14O4	SubericAcid	Organic acids	Organic acids	505-48-6	B	56311	76106	77701	57670	61983	62722	0.718902	0.867965	-0.204292	insig
mws1401	C7H14N2O3	L-Theanine	Amino acids and derivatives	Amino acids and derivatives	3081-61-6	B	7330.2	10654	4546.7	8154.4	8608.1	9618.9	0.53008	1.1709	0.227616	insig
mws0260	C6H14N4O2	L-Arginine	Amino acids and derivatives	Amino acids and derivatives	74-79-3	A	2755800	3442100	4126800	2020300	2337800	2087300	1.18202	0.62427	-0.679758	insig
pme2559	C6H9NO5	N-Acetylaspartate	Amino acids and derivatives	Amino acids and derivatives	997-55-7	B	62445	54020	58353	55448	55224	63539	0.0492435	0.996528	-0.00501802	insig
pme0008	C6H13N3O3	L-Citrulline	Amino acids and derivatives	Amino acids and derivatives	372-75-8	B	99361	135850	113280	88704	123370	107270	0.426508	0.916362	-0.12601	insig
mws4175	C6H8O6	D-Glucurono-6,3-lactone	Others	Others	32449-92-6	B	11634	8650.8	5295.1	9778.4	11738	9796.9	0.643858	1.22414	0.291765	insig
pmb0774	C10H12N2O	N-Hydroxy tryptamine	Others	Others	-	B	185480	178920	190070	267380	271400	238740	1.2979	1.40228	0.48777	insig
pme2024	C10H12N2O	Serotonin	Alkaloids	Plumerane	50-67-9	B	237790	224750	221200	332150	338150	327210	1.33	1.4589	0.544883	insig
pmb3101	C7H12O5	2-Isopropylmalate	Organic acids	Organic acids	-	B	16824	19618	22612	25176	22124	21981	0.856506	1.17318	0.230425	insig
pmb0468	C6H11NO3S	N-formylmethionine	Amino acids and derivatives	Amino acids and derivatives	4289-98-9	B	5725.5	3543	4047.5	6826.9	6837.8	6456.2	1.12434	1.51103	0.595534	insig
pme2253	C6H10O6	L-Gulonic-γ-lactone	Others	Saccharides and Alcohols	1128-23-0	B	46810	45635	55857	38258	33678	43819	1.06473	0.780536	-0.357464	insig
pmb0786	C6H13NO5	Glucosamine	Others	Saccharides and Alcohols	3416-24-8	B	106430	102610	122410	149490	179990	191720	1.23154	1.57248	0.653046	insig
mws4170	C6H12O6	D-Glucose	Others	Saccharides and Alcohols	14431-43-7	A	1114600	968270	888100	1205700	1004300	1076300	0.701646	1.10614	0.14553	insig
mws0250	C9H11NO3	L-Tyrosine	Amino acids and derivatives	Amino acids and derivatives	60-18-4	A	4848100	4920200	5500300	6255100	5879300	6199000	1.19385	1.20073	0.263907	insig
mws2591	C8H7NO4	DIBOA;2,4-Dihydroxy-1,4-benzoxazin-3-one	Alkaloids	Alkaloids	17359-54-5	A	21771	20351	24976	2917.2	3704.9	4684.6	1.32159	0.16851	-2.56909	down
mws1350	C9H10O4	Syringic Aldehyde	Phenolic acids	Phenolic acids	134-96-3	A	232500	252340	245330	285900	290790	277470	1.26009	1.16981	0.226274	insig
Hmtn001288	C9H10O4	Methyl-(2,4-dihydroxyphenyl)acetate	Phenolic acids	Phenolic acids	-	A	24066	28422	23917	47268	47021	50905	1.31043	1.90032	0.926243	insig
Lmrn001951	C9H10O4	2-hydroxy-(4-hydroxyphenyl)propanoic acid	Organic acids	Organic acids	-	A	32642	28530	28955	53631	49697	48560	1.31509	1.68527	0.752977	insig
mws1155	C6H14O6	Mannitol	Others	Saccharides and Alcohols	69-65-8	B	137440	130290	124230	102930	92654	117020	1.13328	0.797541	-0.32637	insig
mws0214	C6H14O6	D-Sorbitol	Others	Saccharides and Alcohols	50-70-4	B	438850	320970	394830	325850	294840	354270	0.818687	0.844377	-0.244041	insig
pme2237	C6H14O6	Dulcitol	Others	Saccharides and Alcohols	608-66-2	B	503110	466510	475660	422930	351050	407620	1.1505	0.817558	-0.290607	insig
pme2596	C8H9NO4	4-Pyridoxic acid	Others	Vitamin	82-82-6	B	90667	98836	102700	105620	110180	94113	0.587678	1.06061	0.0848923	insig
pme0309	C8H8O5	3-O-Methylgallate	Tannins	Tannin	99-24-1	A	17559	12093	17147	21661	18415	18009	0.868323	1.24116	0.311688	insig
Wmmn002441	C10H16O3	(E)-Linalool-1-oic acid	Lipids	Free fatty acids	-	B	8907.7	7982	9035.4	9350.7	15514	11690	0.983067	1.41001	0.495707	insig
mws0752	C11H22O2	Undecylic Acid	Lipids	Free fatty acids	112-37-8	A	387240	459150	483190	388740	444910	440950	0.3414	0.958649	-0.060926	insig
Hmmp001310	C11H9NO2	3-Indoleacrylic acid	Alkaloids	Alkaloids	1204-06-4	B	3088000	2834600	3421100	6688600	6520700	6497700	1.3213	2.10912	1.07664	up
pmn001492	C11H8O3	Ayapin	Lignans and Coumarins	Coumarins	494-56-4	A	209180	255460	266340	200210	198670	204060	1.0588	0.824838	-0.277817	insig
pme0137	C7H12N2O4	N-α-Acetyl-L-glutamine	Amino acids and derivatives	Amino acids and derivatives	2490-97-3	B	126120	132820	168270	164990	163610	167670	0.870317	1.16165	0.21618	insig
pmn001380	C9H16O4	Eucommiol	Others	Others	55930-44-4	A	292100	376270	361230	267750	295160	274200	1.0367	0.813044	-0.298595	insig
mws0237	C9H16O4	Anchoic Acid	Organic acids	Organic acids	123-99-9	A	3643300	4101100	4369200	3410200	3485800	3333600	1.12554	0.844472	-0.243878	insig
mws0736	C8H16N2O3	N-Glycyl-L-leucine	Amino acids and derivatives	Amino acids and derivatives	869-19-2	A	80454	89197	87397	86074	93352	85481	0.449572	1.03057	0.0434482	insig
pme0122	C8H16N2O3	N6-Acetyl-L-lysine	Amino acids and derivatives	Amino acids and derivatives	692-04-6	B	26504	29901	27281	20636	40026	25145	0.0317919	1.02534	0.0361091	insig
pme3388	C7H16N4O2	Homoarginine	Amino acids and derivatives	Amino acids and derivatives	156-86-5	B	96171	95514	142180	111670	110200	98080	0.137404	0.958321	-0.0614184	insig
pme0075	C7H11NO5	N-Acetyl-L-glutamic acid	Amino acids and derivatives	Amino acids and derivatives	1188-37-0	B	37566	42104	59463	36532	49187	38677	0.397422	0.89408	-0.161525	insig
pme2244	C11H11NO2	3-Indolepropionic acid	Alkaloids	Plumerane	830-96-6	B	23002	17917	26561	49768	49871	48274	1.2832	2.19195	1.13222	up
mws0193	C7H15N3O3	L-Homocitrulline	Amino acids and derivatives	Amino acids and derivatives	1190-49-4	B	17884	18497	18527	15317	12645	15178	1.1972	0.785678	-0.34799	insig
pme0278	C7H14N2O4	2,6-Diaminooimelic acid	Amino acids and derivatives	Amino acids and derivatives	583-93-7	B	52439	59363	51100	27393	24273	21562	1.30652	0.449522	-1.15354	down
mws0281	C6H8O7	Citric Acid	Organic acids	Organic acids	77-92-9	A	615050	559900	898740	1888000	1673700	1657300	1.26937	2.51677	1.33157	up
Hmjp002337	C10H8O4	Isoscopoletin (6-Hydroxy-7-Methoxycoumarin)	Lignans and Coumarins	Coumarins	776-86-3	B	7546.3	12475	10475	11209	14401	11225	0.68257	1.20785	0.272443	insig
mws0277	C7H12O6	Quinic Acid	Organic acids	Organic acids	77-95-2	B	3897900	3511800	4990800	7841800	7995200	8749600	1.26922	1.98271	0.987474	insig
pme2743	C10H11NO3	N-Phenylacetylglycine	Amino acids and derivatives	Amino acids and derivatives	500-98-1	B	15333	17276	13986	5610	4577.6	4787.7	1.32096	0.321393	-1.63759	down
mws1189	C6H10O7	D-Galacturonic acid(Gal A)	Organic acids	Organic acids	685-73-4	B	205430	318760	232260	428600	465320	477390	1.21863	1.81282	0.858238	insig
pme3705	C6H10O7	D-Glucoronic acid	Others	Saccharides and Alcohols	6556-12-3	B	315390	335420	258050	478310	452450	527600	1.24903	1.6046	0.682217	insig
mws0014	C10H10O4	Ferulic acid	Phenolic acids	Phenolic acids	537-98-4	A	739390	562940	909360	697680	758340	718770	0.00315588	0.983316	-0.0242731	insig
pme0534	C6H12O7	Gluconic acid	Others	Saccharides and Alcohols	526-95-4	A	1974500	2003000	2156600	2134900	2076200	2183200	0.727668	1.04242	0.0599347	insig
Lmlp002205	C11H16O3	Isololiolide	Others	Others	38274-00-9	A	3707.8	4418.8	6532.9	4312	5548.7	6008.2	0.305022	1.0825	0.114366	insig
pme3827	C9H11NO4	3,4-Dihydroxy-L-phenylalanine	Amino acids and derivatives	Amino acids and derivatives	59-92-7	B	14758	13501	13647	14042	13410	15671	0.316958	1.02904	0.0413007	insig
mws0027	C9H10O5	Syringic acid	Phenolic acids	Phenolic acids	530-57-4	A	183340	185920	207960	183470	171570	176980	0.913114	0.921694	-0.117641	insig
mws0923	C9H10ClNO2	L-2-chlorophenylalanine	Amino acids and derivatives	Amino acids and derivatives	103616-89-3	B	12216000	12599000	12746000	12393000	12845000	12795000	0.445743	1.01257	0.0180163	insig
pmb2640	C12H24O2	Lauric acid	Lipids	Free fatty acids	143-07-7	A	4224.9	4262	3897	4658.1	3839.6	3434.1	0.29365	0.963493	-0.053654	insig
Lmzn002605	C10H18O4	Sebacic acid	Organic acids	Organic acids	111-20-6	B	13168	13613	16670	13526	11553	10246	0.925241	0.812985	-0.2987	insig
mws5037	C9H18N2O3	Alanylleucine	Amino acids and derivatives	Amino acids and derivatives	1999-42-4	B	2404.1	1969.3	4144.3	5219	5059.6	4693	1.07271	1.7577	0.813693	insig
mws0018	C10H26N4	Spermine	Alkaloids	Phenolamine	71-44-3	B	3510000	2784300	2729900	4583800	5147600	5634600	1.2551	1.70275	0.767871	insig
mws0282	C11H12N2O2	L-Tryptophan	Amino acids and derivatives	Amino acids and derivatives	73-22-3	A	28870000	27265000	28459000	46032000	48328000	44172000	1.32934	1.63761	0.711592	insig
pmb0818	C11H11NO3	Methoxyindoleacetic acid	Alkaloids	Plumerane	3471-31-6	B	937850	874240	1058400	1968700	1989400	1859700	1.31785	2.02676	1.01918	up
Lmrn003201	C11H11NO3	2-Hydroxy-3-(1H-indol3-yl)propanoic acid	Organic acids	Organic acids	-	A	9910	8114.3	10905	37781	30501	29375	1.31287	3.37571	1.75519	up
mws2125	C3H4KO6P	Phosphoenolpyruvic acid	Organic acids	Organic acids	4265-07-0	B	10609	8842.3	8801.9	9074.5	8693.5	12666	0.298334	1.07719	0.10727	insig
Lmln010063	C14H22O	2,6-Di-t-butylphenol	Phenolic acids	Phenolic acids	128-39-2	B	705690	785650	821860	808650	873340	799670	0.740862	1.07283	0.101415	insig
pmb2620	C11H12O4	3,4-Dimethoxycinnamic acid	Phenolic acids	Phenolic acids	14737-89-4	B	20131	20918	25229	16614	16024	17252	1.19726	0.752738	-0.409779	insig
mws1212	C11H12O4	Methyl ferulate	Phenolic acids	Phenolic acids	2309-07-1	B	23986	23449	28076	18935	19525	18132	1.23318	0.749454	-0.416089	insig
pme3443	C11H12O4	Sinapinaldehyde	Phenolic acids	Phenolic acids	4206-58-0	B	68089	75265	76563	73714	71927	75106	0.0564144	1.00377	0.0054347	insig
Hmcn000192	C7H14O7	Sedoheptulose	Others	Saccharides and Alcohols	3019-74-7	B	302750	325590	333000	369500	385510	399310	1.2325	1.20074	0.263925	insig
pme1654	C12H18O3	Jasmonic acid	Organic acids	Organic acids	77026-92-7	B	35177	32409	40248	26780	20556	26017	1.18611	0.68024	-0.555884	insig
pme2566	C8H14N2O5	(5-L-Glutamyl)-L-amino acid	Amino acids and derivatives	Amino acids and derivatives	5875-41-2	B	359610	269320	407160	71861	52389	63465	1.31748	0.181176	-2.46453	down
mws1337	C9H17NO5	D-Pantothenic Acid	Others	Vitamin	79-83-4	A	1087600	1073000	1097700	1122900	1051400	1140200	0.387031	1.01725	0.0246718	insig
pme1228	C11H12N2O3	5-Hydroxy-L-tryptophan	Amino acids and derivatives	Amino acids and derivatives	56-69-9	B	19719	23242	22306	42169	34986	29190	1.20322	1.62938	0.704327	insig
Hmyp002656	C11H11NO4	Methyl dioxindole-3-acetate	Others	Others	57061-18-4	A	155010	169520	119200	272540	263250	196950	1.16502	1.65132	0.723619	insig
pme2755	C8H15NO6	N-Acetyl-D-glucosamine	Others	Saccharides and Alcohols	7512-17-6	B	82290	71311	86309	101460	121990	133410	1.19032	1.48747	0.572865	insig
pme2773	C7H14N2O4S	L-Cystathionine	Amino acids and derivatives	Amino acids and derivatives	56-88-2	B	15931	19861	14410	9701.7	12056	8597.5	1.16507	0.604661	-0.725801	insig
mws5042	C11H14N2O3	Glycylphenylalanine	Amino acids and derivatives	Amino acids and derivatives	721-66-4	B	51256	50845	47614	60690	53896	51939	0.955523	1.11228	0.15352	insig
Hmgp005956	C13H18O3	Dehydrovomifoliol	Terpenoids	Sesquiterpenoids	15764-81-5	B	31868	34758	42892	42729	38433	44038	0.757188	1.14319	0.193067	insig
mws0520	C11H13NO4	N-Acetyl-L-tyrosine	Amino acids and derivatives	Amino acids and derivatives	537-55-3	B	22840	18440	26893	24676	24649	22628	0.368501	1.05545	0.0778544	insig
mws4085	C11H12O5	Sinapic acid	Phenolic acids	Phenolic acids	530-59-6	A	44761	40616	57257	8601.4	10605	12800	1.31328	0.224395	-2.15589	down
mws1429	C13H20O3	Vomifoliol	Others	Others	23526-45-6	B	85356	96458	73139	98420	108420	101390	1.01744	1.20897	0.273776	insig
pmp000452	C13H20O3	Annuionone D	Others	Others	-	A	60660	47637	66167	100060	101950	96732	1.25668	1.71234	0.775971	insig
pme1194	C9H13N3O4	Deoxycytidine	Nucleotides and derivatives	Nucleotides and derivatives	951-77-9	B	23363	25199	12516	7390	10371	6773.5	1.14297	0.401691	-1.31584	down
mws0119	C14H28O2	Myristic Acid	Lipids	Free fatty acids	544-63-8	A	11499000	11980000	13145000	11661000	13090000	11521000	0.114317	0.990389	-0.0139331	insig
mws0474	C12H22O4	Dodecanedioic aicd	Organic acids	Organic acids	693-23-2	A	1456	1199	1485.9	1423.9	1042.4	1436.4	0.352109	0.942476	-0.0854718	insig
pmb0490	C13H18N2O2	p-Coumaroylputrescine	Alkaloids	Phenolamine	34136-53-3	B	20795	28257	58941	42823	55470	38213	0.576572	1.26403	0.338027	insig
pmb0962	C10H22N2O4	Lysine butyrate	Amino acids and derivatives	Amino acids and derivatives	80407-71-2	B	9687100	10245000	10337000	9768000	9481600	9828500	0.894724	0.960653	-0.0579128	insig
mws0863	C5H9NaO7P	2-Deoxyribose 5-phosphate	Nucleotides and derivatives	Nucleotides and derivatives	102916-66-5	B	6538.7	9631.2	7679	5643	7275.1	7943.3	0.543561	0.874732	-0.193087	insig
mws4176	C12H16N2O3	L-Alanyl-L-Phenylalanine	Amino acids and derivatives	Amino acids and derivatives	3061-90-3	B	8817.8	6535.6	7685.1	11651	8123.8	12210	0.952301	1.38832	0.47334	insig
Lmhn003240	C11H10O6	Benzoylmalic acid	Phenolic acids	Phenolic acids	-	B	158370	164010	175190	363440	366240	353680	1.33145	2.1773	1.12254	up
pmn001320	C12H14O5	1-O-p-Cumaroylglycerol	Phenolic acids	Phenolic acids	106055-11-2	A	15650	22193	16808	7861.4	8231.3	12390	1.18518	0.521174	-0.940162	insig
mws0221	C6H12N2O4S2	L-Cystine	Amino acids and derivatives	Amino acids and derivatives	56-89-3	B	49577	51231	40694	22913	19720	25089	1.291	0.478594	-1.06313	down
pme2827	C16H32O	Palmitaldehyde	Others	Others	629-80-1	B	22899000	24087000	24570000	22615000	22608000	23069000	0.988447	0.954385	-0.0673562	insig
pme0264	C10H14N2O5	Thymidine	Nucleotides and derivatives	Nucleotides and derivatives	50-89-5	B	351100	367730	383460	407710	364420	345960	0.149964	1.01433	0.0205325	insig
mws0359	C15H30O2	Pentadecanoic Acid	Lipids	Free fatty acids	1002-84-2	B	178110	200190	210910	162000	191250	165990	0.885647	0.881248	-0.18238	insig
pme3732	C9H13N3O5	Cytidine	Nucleotides and derivatives	Nucleotides and derivatives	65-46-3	B	493330	466610	589670	392630	367650	385340	1.20696	0.739296	-0.435777	insig
mws0248	C9H12N2O6	Uridine	Nucleotides and derivatives	Nucleotides and derivatives	58-96-8	A	472780	467830	663770	557190	491110	522020	0.0701499	0.978771	-0.0309573	insig
pmb2591	C13H14N2O3	Acetyltryptophan	Amino acids and derivatives	Amino acids and derivatives	2280-01-5	A	193430	151690	149240	118810	128970	121820	1.12594	0.747633	-0.419597	insig
Lmrj002087	C10H18N2O5	L-Isoleucyl-L-Aspartate	Amino acids and derivatives	Amino acids and derivatives	-	A	7310.3	9	6302.2	6508.4	5718.1	3829.5	0.542533	1.17872	0.237227	insig
pme2563	C8H14N2O5S	γ-Glu-Cys	Amino acids and derivatives	Amino acids and derivatives	636-58-8	B	117210	119590	175590	81900	86414	87584	1.1665	0.620524	-0.68844	insig
Lmhp002153	C13H18N2O3	N-p-Coumaroylhydroxyputrescine	Alkaloids	Phenolamine	-	B	160130	159310	177490	355740	341690	302820	1.31849	2.01286	1.00925	up
mws1715	C10H13N5O3	Cordycepin	Nucleotides and derivatives	Nucleotides and derivatives	73-03-0	A	21075	23167	20128	46482	41047	41573	1.31957	2.00562	1.00405	up
pme3961	C10H13N5O3	Deoxyadenosine	Nucleotides and derivatives	Nucleotides and derivatives	958-09-8	A	1896100	1908900	1898300	4190600	4021200	4061200	1.33591	2.15191	1.10562	up
Hmbp003234	C12H14O6	1-O-Caffeoylglycerol	Lipids	Glycerol ester	-	B	3345.7	4075.1	5080.5	8377.5	6342.3	9207.9	1.17885	1.91402	0.936604	insig
mws0361	C16H30O2	Palmitoleic Acid	Lipids	Free fatty acids	373-49-9	A	17754	20067	25588	16127	20607	20266	0.489771	0.898926	-0.153726	insig
pma3101	C11H14NO6+	Nicotinate D-ribonucleoside	Others	Vitamin	17720-18-2	B	895630	778330	892840	1122000	921810	1093900	1.04947	1.22242	0.289741	insig
pmn001578	C16H32O2	Palmitic acid	Lipids	Free fatty acids	57-10-3	A	46326000	54121000	56205000	44007000	46733000	49369000	0.858994	0.894396	-0.161014	insig
mws0120	C8H20NO6P	Choline alfoscerate	Lipids	PC	28319-77-9	A	8615700	9302800	10113000	8864600	8455000	8304700	0.894326	0.914125	-0.129536	insig
pme1187	C10H14N2O6	5-Methyluridine	Nucleotides and derivatives	Nucleotides and derivatives	1463-10-1	B	5625.1	4950.9	5548.2	5984.2	4438.1	6835.6	0.242875	1.07031	0.0980293	insig
mws1090	C6H13O9P	Glucose-1-phosphate	Others	Saccharides and Alcohols	59-56-3	A	25473	29610	34886	24674	41582	29467	0.172723	1.06396	0.0894376	insig
pmb0896	C14H20N2O3	N-Feruloylputrescine	Alkaloids	Phenolamine	501-13-3	B	71718	81340	116930	35570	45037	50115	1.20602	0.484177	-1.04639	down
pme1184	C10H13N5O4	Deoxyguanosine	Nucleotides and derivatives	Nucleotides and derivatives	961-07-9	B	1395300	1638200	1541700	2008200	2131600	1792700	1.18313	1.29666	0.374805	insig
pme0230	C10H13N5O4	Adenosine	Nucleotides and derivatives	Nucleotides and derivatives	58-61-7	A	1002800	968380	1222500	1131200	1111000	1110300	0.449301	1.04973	0.0700176	insig
mws1060	C10H12N4O5	9-(Arabinofuranosyl)hypoxanthine	Nucleotides and derivatives	Nucleotides and derivatives	7013-16-3	A	356280	290520	306420	286210	323880	319880	0.188781	0.975609	-0.035625	insig
pmp000087	C13H16O6	2-Feruloyl-sn-glycerol	Phenolic acids	Phenolic acids	-	B	9215.7	7136.9	6159.7	10532	13104	8734.2	1.00908	1.43789	0.523953	insig
mws0383	C17H32O2	Cis-10-Heptadecenoic Acid	Lipids	Free fatty acids	29743-97-3	B	28475	29403	59548	35699	49934	48890	0.428125	1.1456	0.196101	insig
Lmmn003323	C16H32O3	2-Hydroxyhexadecanoic acid	Organic acids	Organic acids	764-67-0	B	3135700	3068200	3071600	2822900	2857400	2951600	1.23582	0.930613	-0.103747	insig
pme1712	C11H20N2O6	L-Saccharopine	Amino acids and derivatives	Amino acids and derivatives	997-68-2	B	638210	580320	593000	812900	787940	814010	1.3097	1.33304	0.414725	insig
pmb0508	C14H20N4O2	p-Coumaroylagmatine	Alkaloids	Phenolamine	7295-86-5	A	11258	13048	32067	22378	23984	24792	0.605042	1.2622	0.335941	insig
mws1038	C11H22N2O4S	(R)-Pantetheine	Others	Others	496-65-1	B	61190	73334	78166	53927	59863	66005	0.90646	0.845338	-0.242399	insig
Lmlp012720	C16H22O4	Dibutyl phthalate	Phenolic acids	Phenolic acids	84-74-2	A	6256600	7625600	9499000	9192800	9138600	10523000	0.851169	1.23409	0.303442	insig
mws5035	C15H22N2O3	Leucylphenylalanine	Amino acids and derivatives	Amino acids and derivatives	56217-82-4	B	8274.1	10118	6983.9	7374.8	9888.5	11600	0.450456	1.13743	0.185772	insig
mws0366	C18H30O2	γ-Linolenic Acid	Lipids	Free fatty acids	506-26-3	A	24641000	23552000	26036000	23250000	23153000	22839000	1.01834	0.932816	-0.100336	insig
mws0367	C18H30O2	α-Linolenic Acid	Lipids	Free fatty acids	463-40-1	A	26773000	25068000	29058000	25262000	24935000	25566000	0.803635	0.936513	-0.0946284	insig
pmb0889	C18H30O2	Punicic acid	Lipids	Free fatty acids	544-72-9	A	845670	875530	873070	968960	977310	890200	1.09389	1.09336	0.128768	insig
mws0629	C13H16N2O5	L-Aspartyl-L-Phenylalanine	Amino acids and derivatives	Amino acids and derivatives	13433-09-5	B	10478	11265	14939	9801	10065	9198.7	0.952031	0.792342	-0.335804	insig
Lmhp002501	C14H20N2O4	N-Feruloylhydroxyputrescine	Alkaloids	Phenolamine	-	B	117340	112600	130670	106430	89576	79788	1.09604	0.764799	-0.386848	insig
YC512118	C18H35NO	Octadecenoic amide	Others	Others	-	A	26258	24996	21837	24155	34399	44646	0.861737	1.41194	0.497677	insig
mws0396	C18H34O2	Elaidic Acid	Lipids	Free fatty acids	112-79-8	A	28577000	32713000	35351000	26079000	29389000	30224000	0.833603	0.886704	-0.173475	insig
mws2623	C18H34O2	11-Octadecanoic acid(Vaccenic acid)	Lipids	Free fatty acids	506-17-2	A	10974000	12561000	12866000	9166300	10588000	10804000	1.04694	0.839491	-0.252414	insig
pme1178	C10H13N5O5	Guanosine	Nucleotides and derivatives	Nucleotides and derivatives	118-00-3	A	3051700	3354100	3083000	4814800	4682400	4089600	1.27472	1.43188	0.517908	insig
mws0668	C10H12N4O6	Xanthosine	Nucleotides and derivatives	Nucleotides and derivatives	146-80-5	A	507240	485250	683450	529510	493570	524320	0.415881	0.923303	-0.115124	insig
pmn001491	C15H24O5	Dendrobiumane D	Others	Others	-	A	178350	164230	187990	114520	124490	108530	1.28891	0.655031	-0.610364	insig
mws1489	C18H36O2	Stearic Acid	Lipids	Free fatty acids	57-11-4	A	34898000	39961000	36380000	34685000	37690000	35428000	0.409822	0.969112	-0.0452654	insig
pmn001686	C16H32O4	10,16-Dihydroxypalmitic acid	Lipids	Free fatty acids	3233-90-7	A	18393	18695	20567	16309	18245	17284	1.00081	0.899107	-0.153436	insig
pmb3081	C6H11PO11	Glucarate O-Phosphoric acid	Others	Saccharides and Alcohols	-	B	2392700	2537800	2527700	2565800	2787500	2144600	0.0167693	1.00532	0.0076591	insig
pme3163	C7H15O10P	D-Sedoheptuiose 7-phosphate	Others	Saccharides and Alcohols	2646-35-7	B	1324400	1327900	1344500	1362300	1589300	1169700	0.194127	1.03115	0.0442541	insig
pmn001728	C15H18N2O4	N-Acetyl-L-tryptophan	Amino acids and derivatives	Amino acids and derivatives	1218-34-4	A	45378	29025	41160	27003	32194	28996	0.874552	0.763159	-0.389944	insig
pmb0494	C15H22N2O4	Sinapoylputrescine	Alkaloids	Phenolamine	70185-57-8	A	63191	48520	43553	9	9	9	1.33576	0.000173897	-12.4895	down
pmb2787	C18H30O3	9-KODE	Lipids	Free fatty acids	54232-59-6	B	15819	15776	17536	7982.8	8747.7	10898	1.2737	0.562344	-0.830476	insig
pma3606	C18H30O3	9-Hydroxy-10,12,15-octadecatrienoic acid	Lipids	Glycerol ester	-	B	350000	329070	415930	384120	378340	375750	0.383654	1.03946	0.0558359	insig
Lmqp000329	C8H14N3O7P	5-Aminoimidazole ribonucleotide	Nucleotides and derivatives	Nucleotides and derivatives	25635-88-5	A	79305	106410	91127	83888	84281	75965	0.735536	0.881853	-0.18139	insig
Rfmb090	C18H32O3	13-Hydroxy-9,11-octadecadienoic acid	Lipids	Free fatty acids	5204-88-6	A	1255500	1235000	1302600	1278600	1283700	1273900	0.447164	1.01136	0.0163005	insig
pmb2778	C18H32O3	9,10-EODE	Lipids	Free fatty acids	65167-83-1	A	2435500	2437200	2418500	2544000	2517600	2571300	1.28037	1.04686	0.066075	insig
pme1474	C11H15N5O3S	5'-Deoxy-5'-(methylthio)adenosine	Nucleotides and derivatives	Nucleotides and derivatives	2457-80-9	A	1255500	1337800	1353600	1022500	1218600	949460	1.0797	0.808371	-0.30691	insig
pmf0297	C20H42O	1-Eicosanol	Lipids	Glycerol ester	629-96-9	B	68312	66758	66533	109380	111320	98783	1.32322	1.58471	0.664222	insig
mws0724	C10H13N5O6	8-Hydroxyguanosine	Nucleotides and derivatives	Nucleotides and derivatives	3868-31-3	B	23286	27706	26451	30057	23440	22834	0.133912	0.985641	-0.0208657	insig
Lmhn004976	C16H12O6	Aracarpene 2	Flavonoids	Isoflavones	-	A	16467	15397	10772	43701	56070	40152	1.29611	3.2818	1.71449	up
pmp000548	C16H12O6	Pratensein	Flavonoids	Isoflavones	2284-31-3	B	4217.4	3606.9	3190.3	11107	16305	11579	1.30832	3.53994	1.82372	up
Zmhp003514	C16H12O6	6,7,8-Tetrahydroxy-5-methoxyflavone	Flavonoids	Flavonoid	-	B	4292.4	4265.9	2928.5	11064	14379	12160	1.30304	3.27358	1.71087	up
pmp000001	C16H12O6	Hispidulin	Flavonoids	Flavonoid	1447-88-7	B	4932.3	3573.3	3617.3	10569	16299	12640	1.29379	3.25896	1.70441	up
mws0058	C16H12O6	Diosmetin	Flavonoids	Flavonoid	520-34-3	A	16284	13426	12107	37636	56563	45068	1.30388	3.33039	1.73569	up
Zmhn001926	C13H16O8	Salicylic acid O-glycoside	Phenolic acids	Phenolic acids	-	B	20359	15305	16987	24953	22377	19831	1.02514	1.27559	0.351163	insig
Zmxn001997	C13H16O8	Isosalicylic acid O-glycoside	Phenolic acids	Phenolic acids	-	B	2204.3	2881	3554.6	3413.6	4148.2	8854.9	0.866646	1.9001	0.926078	insig
Hmtn001302	C13H16O8	Glucosyloxybenzoic acid	Phenolic acids	Phenolic acids	-	B	17239	12049	16509	11580	16890	14511	0.253411	0.938511	-0.091554	insig
Hmyn001360	C18H20O4	Doitungbiphenyl A	Others	Others	-	B	97252	89567	102870	86426	86802	85141	1.08621	0.891884	-0.165072	insig
Lmqn008288	C18H36O3	3-Hydroxy-stearic acid	Lipids	Free fatty acids	17773-30-7	A	238660	226940	377490	335140	259860	320560	0.349173	1.08596	0.118968	insig
mws1375	C12H21N3O6	Nicotianamine	Amino acids and derivatives	Amino acids and derivatives	34441-14-0	B	22991	24131	25483	39399	42747	44091	1.3161	1.73868	0.797994	insig
pmb0496	C15H22N4O3	N-Feruloylagmatine	Alkaloids	Phenolamine	-	A	453440	373830	584510	89353	99129	91132	1.31961	0.198058	-2.33601	down
pme1373	C9H14N3O7P	2'-Deoxycytidine-5'-monophosphate	Nucleotides and derivatives	Nucleotides and derivatives	1032-65-1	B	5150.4	4757.3	5989.3	3469.1	5741.9	4454.9	0.615683	0.859653	-0.218174	insig
pme1086	C10H17N3O6S	Glutathione reduced form	Amino acids and derivatives	Amino acids and derivatives	70-18-8	A	490490	504800	612250	347500	350720	352510	1.27505	0.653626	-0.613463	insig
pmn001610	C20H36O2	Eicosadienoic acid	Lipids	Free fatty acids	5598-38-9	A	426960	450080	476800	489890	524630	511740	1.12534	1.12736	0.172943	insig
pme3967	C12H17N5O5	2-(Dimethylamino)guanosine	Nucleotides and derivatives	Nucleotides and derivatives	2140-67-2	A	104290	122480	96333	149090	165230	143370	1.21698	1.41655	0.502377	insig
pmb2933	C13H12O9	Caftaric acid	Phenolic acids	Phenolic acids	67879-58-7	B	26418	26953	33504	22846	28728	29419	0.420634	0.932294	-0.101144	insig
pmb2804	C18H32O4	13-HPODE	Lipids	Glycerol ester	33964-75-9	B	35177	39778	36221	39344	36334	39507	0.470407	1.03606	0.0511075	insig
pmn001689	C18H32O4	9-Hydroxy-12-oxo-10-octadecenoic acid	Lipids	Free fatty acids	-	A	1057600	1037900	1151800	1496500	1452700	1472900	1.30357	1.36178	0.445491	insig
Rfmb089	C18H34O4	9,10-Dihydroxy-12-octadecenoic acid	Lipids	Free fatty acids	263399-34-4	B	325180	296230	356800	371530	394900	412600	1.11137	1.20529	0.269384	insig
pmb2871	C13H16O9	2,5-Dihydroxy benzoic acid O-glucoside	Phenolic acids	Phenolic acids	-	A	17206	17547	21519	36969	46909	34364	1.27525	2.10126	1.07125	up
pmn001553	C14H20O8	Cimidahurinine	Phenolic acids	Phenolic acids	142542-89-0	B	4074.8	5453.6	6330	6733.1	6180.4	6785.8	0.859878	1.2422	0.312897	insig
mws0582	C11H19N3O6S	S-(Methyl)glutathione	Amino acids and derivatives	Amino acids and derivatives	2922-56-7	B	69351	71168	73178	87561	95145	91430	1.3019	1.28283	0.359325	insig
pmf0359	C15H16O8	Skimmin	Lignans and Coumarins	Coumarins	93-39-0	B	12758	17730	17006	7901.9	16337	12091	0.722571	0.764937	-0.386588	insig
mws0983	C20H39NO2	N-Oleoylethanolamine	Others	Others	111-58-0	A	1670500	1624100	1700400	1285200	1187300	1192900	1.31435	0.733814	-0.446514	insig
pmn001419	C15H18O8	1-O-[(E)-p-Cumaroyl]-glucose	Phenolic acids	Phenolic acids	-	B	20234	19492	20861	27437	33931	38280	1.23379	1.64471	0.717833	insig
yumi1769	C14H17NO8	HBOA-Glc	Alkaloids	Alkaloids	-	A	11701000	10981000	11716000	11224000	11501000	11280000	0.310015	0.988575	-0.0165778	insig
Lmtn002233	C15H20O8	Androsin	Others	Others	531-28-2	B	17448	18835	22968	158370	16155	10284	0.321845	3.11909	1.64112	insig
pmn001690	C16H24O7	3-Hydroxy-4-isopropylbenzylalcohol 3-glucoside	Phenolic acids	Phenolic acids	-	B	34399	33072	35944	43548	35631	30666	0.324242	1.06218	0.0870237	insig
pmn001691	C18H32O5	9,12,13-Trihyroxy-10,15-octadecadienoic acid	Lipids	Free fatty acids	-	A	15081	17158	16592	12738	13134	14300	1.19243	0.822674	-0.281607	insig
mws0884	C10H12N5O6P	Cyclic AMP	Nucleotides and derivatives	Nucleotides and derivatives	60-92-4	B	217200	209250	202200	216640	224570	207990	0.65522	1.03269	0.046406	insig
Lmzp004885	C17H14O7	Tricin	Flavonoids	Flavonoid	520-32-1	A	7263.3	15120	6980.3	12544	15637	13300	0.827221	1.41267	0.498422	insig
pmb3894	C17H14O7	Di-O-methylquercetin	Flavonoids	Flavonols	2068-02-2	B	858050	916810	865970	1039500	1006900	1056700	1.27111	1.17505	0.232719	insig
Zmhn001883	C14H18O9	Vanillic acid glycoside	Phenolic acids	Phenolic acids	-	B	9994.4	8472.7	11054	10980	8336.9	9616.1	0.133975	0.980079	-0.0290306	insig
pmn001517	C15H22O8	3,4,5-Trimethoxyphenyl-Glucoside	Phenolic acids	Phenolic acids	-	B	113490	127970	163860	210570	206450	215180	1.19627	1.55976	0.64132	insig
pmn001694	C18H34O5	9,10,13-Trihyroxy-11-octadecadienoic acid	Lipids	Free fatty acids	-	A	830980	975150	892620	1060500	995100	1070300	1.08559	1.15828	0.21198	insig
pmp001284	C19H38O4	Monopalmitin	Lipids	Glycerol ester	542-44-9	A	14561	13380	14490	14101	12612	13683	0.672845	0.95204	-0.0709062	insig
pme3184	C10H14N5O6P	2'-Deoxyadenosine-5'-monophosphate	Nucleotides and derivatives	Nucleotides and derivatives	653-63-4	B	19684	25273	25779	29749	28568	23683	0.74275	1.15924	0.213179	insig
pmb0789	C14H21NO8	Pyridoxine-5'-O-glucoside	Others	Vitamin	-	B	195350	161380	277920	228960	334420	259370	0.766534	1.29638	0.374493	insig
pmc0066	C10H13N4O7P	2'-Deoxyinosine-5'-monophosphate	Nucleotides and derivatives	Nucleotides and derivatives	3393-18-8	B	7257200	7322800	7780800	7452200	7508200	7111200	0.30241	0.987067	-0.0187806	insig
pmn001518	C13H16O10	1-O-Galloyl-glucose	Phenolic acids	Phenolic acids	58511-73-2	B	9042.3	11906	13985	9056.5	9566.1	9751.9	0.817942	0.812248	-0.300008	insig
pmb0498	C16H24N4O4	Sinapoylagmatine	Alkaloids	Phenolamine	-	A	1171200	956190	1437700	140390	119290	126850	1.32923	0.108421	-3.20529	down
pma0149	C15H16O9	Sinapoyl malate	Phenolic acids	Phenolic acids	92344-58-6	B	22591	18545	22532	23043	24375	30633	0.894389	1.22591	0.293849	insig
pma6561	C15H18O9	Caffeic acid 3-glucoside	Phenolic acids	Phenolic acids	24959-81-7	B	20134	20452	27949	16651	17405	15402	1.09388	0.721646	-0.470637	insig
pme0519	C12H22O11	D-(+)-Sucrose	Others	Saccharides and Alcohols	57-50-1	A	6443200	6061500	6124100	5225700	5153100	5128700	1.30239	0.832448	-0.264569	insig
mws0264	C12H22O11	D-(+)-Trehalose	Others	Saccharides and Alcohols	99-20-7	A	2107500	1804500	1906300	1899100	1725000	2064700	0.227742	0.977743	-0.0324733	insig
mws5038	C12H22O11	Isomaltulose	Others	Saccharides and Alcohols	13718-94-0	A	3551900	2746800	3220900	3000200	2548600	2853100	0.752184	0.88259	-0.180185	insig
mws1080	C12H22O11	Galactinol	Others	Saccharides and Alcohols	3687-64-7	A	11248000	11614000	12458000	10428000	11395000	9377600	0.931419	0.883369	-0.178912	insig
mws1333	C12H22O11	Melibiose	Others	Saccharides and Alcohols	585-99-9	A	1694700	2259000	1747300	1529300	1585100	1464100	0.998296	0.803105	-0.31634	insig
mws0906	C16H22O8	Coniferin	Phenolic acids	Phenolic acids	531-29-3	B	28973	20467	42685	31525	34040	25717	0.0846477	0.990849	-0.0132623	insig
Hmlp002485	C14H17NO9	DIBOA-Glucoside	Alkaloids	Alkaloids	-	A	12879	11651	15764	9	9	9	1.33668	0.000670075	-10.5434	down
Zmln000899	C15H20O9	Syringic Aldehyde-glucoside	Phenolic acids	Phenolic acids	-	B	11575	8190.5	12458	8279.7	7334.5	12123	0.509028	0.860776	-0.216291	insig
mws0609	C10H12N5O7P	Guanosine 3',5'-cyclic monophosphate	Nucleotides and derivatives	Nucleotides and derivatives	7665-99-8	B	12644	10803	10297	11741	9316.2	13803	0.110938	1.03308	0.0469498	insig
pmb0801	C14H19NO9	4-Pyridoxic acid-O-glucoside	Others	Vitamin	-	A	52962	54740	66129	90284	79550	71869	1.15417	1.39045	0.47555	insig
pmp000261	C14H18O10	Methyl 6-O-galloyl-glucoside	Phenolic acids	Phenolic acids	-	B	5940	5008.1	10736	1580.8	1323.6	2126.5	1.25921	0.232009	-2.10775	down
pmb0981	C10H14N5O7P	Adenosine 5'-monophosphate	Nucleotides and derivatives	Nucleotides and derivatives	61-19-8	B	84144	81850	115370	108430	107680	114620	0.803728	1.17545	0.233216	insig
pmb1562	C21H34O4	MAG(18:4)	Lipids	Glycerol ester	-	A	4954.3	3382.7	4608.2	5418.8	4773.6	3621	0.270655	1.06707	0.0936512	insig
pmb0770	C20H20N2O4	N-Feruloyl serotonin	Alkaloids	Phenolamine	68573-23-9	B	5861.7	7539.5	6508.9	9	9	9	1.33672	0.0013561	-9.52633	down
pmb2444	C21H36O4	MAG(18:3)	Lipids	Glycerol ester	-	B	695490	625120	632700	616740	576100	566530	1.02195	0.900712	-0.150862	insig
HJAP032	C21H36O4	Portulene	Others	Others	-	A	143350	157620	143300	175990	165860	159710	1.09879	1.12895	0.174986	insig
Lmhp011562	C21H36O4	1-α-Linolenoyl-glycerol	Lipids	Glycerol ester	-	B	197180	184990	189190	191580	164270	165940	0.875271	0.913242	-0.130931	insig
pme1816	C16H18O9	Neochlorogenic acid(5-O-Caffeoylquinic acid)	Phenolic acids	Phenolic acids	906-33-2	A	15624	12737	13708	8488.8	9182.8	9855.1	1.26032	0.654323	-0.611926	insig
pmp001283	C21H38O4	Glyceryl linoleate	Lipids	Glycerol ester	26545-74-4	A	341170	362270	338240	488620	456240	408000	1.23041	1.29873	0.3771	insig
Lmhp112042	C21H38O4	1-Linoleoylglycerol	Lipids	Glycerol ester	2277-28-3	B	467510	440490	456120	448520	401640	395580	0.968357	0.913219	-0.130968	insig
pmb0890	C21H38O4	MAG(18:2)	Lipids	Glycerol ester	-	A	998350	974960	969440	884660	874100	884200	1.31267	0.898126	-0.15501	insig
Zmhn002422	C16H20O9	Feruloyl glucose	Phenolic acids	Phenolic acids	-	B	66151	48966	65650	68880	68221	83076	0.863665	1.21802	0.284532	insig
pmb0296	C21H40O4	MAG(18:1)	Lipids	Glycerol ester	-	A	417530	397760	392140	267010	249690	238740	1.31648	0.625659	-0.67655	insig
pmb3107	C15H20O10	Glucosyringic Acid	Phenolic acids	Phenolic acids	-	B	104340	113960	153460	135470	137790	144270	0.622693	1.12312	0.167508	insig
pmb0998	C10H14N5O8P	Guanosine 5'-monophosphate	Nucleotides and derivatives	Nucleotides and derivatives	85-32-5	B	8027.3	8837.4	9974.8	13376	9709.4	10003	0.853583	1.23282	0.301968	insig
mws5040	C12H21O11Na	Turanose	Others	Saccharides and Alcohols	547-25-1	A	234530	230640	238760	222450	221670	210290	1.15558	0.929652	-0.105237	insig
pmb0964	C16H23N5O5	Isopentenyladenine-7-N-glucoside	Nucleotides and derivatives	Nucleotides and derivatives	-	B	19980	22308	26306	21370	19317	14281	0.825541	0.801353	-0.31949	insig
Lmgp003270	C16H16O10	Scopoletin-O-Glucuronide	Lignans and Coumarins	Coumarins	132752-65-9	A	5410.4	5375.3	5186.5	5280.1	10860	6615	0.793942	1.42467	0.510627	insig
mws0179	C17H20O9	Chlorogenic acid methyl ester	Phenolic acids	Phenolic acids	29708-87-0	B	5459.5	1922.8	3415.2	7886	6471.1	5775	1.00527	1.86451	0.8988	insig
pmb0752	C17H20O9	3-O-Feruloyl quinic acid	Phenolic acids	Phenolic acids	1899-29-2	A	66123	65481	65829	81438	81692	90508	1.28192	1.28468	0.361408	insig
pmn001695	C16H20O10	Trihydroxycinnamoylquinic acid	Phenolic acids	Phenolic acids	-	A	1103100	1170300	1475000	1350400	1380800	1360400	0.616211	1.09156	0.12639	insig
Hmgn004693	C20H20O7	(8'R,7'S)-(-)-8-Hydroxy-α-conidendrin	Lignans and Coumarins	Lignans	-	B	56751	51593	56881	61268	54512	62216	0.75425	1.07729	0.107413	insig
pmb0064	C15H19NO10	DIMBOA glucoside	Alkaloids	Alkaloids	18607-79-9	A	2221600	1933800	2124900	3077600	3100900	2925300	1.30413	1.44958	0.535635	insig
Hmgn004139	C20H22O7	isohydroxymatairesinol	Lignans and Coumarins	Lignans	-	B	22553	24980	17883	28213	26873	29226	1.06065	1.28886	0.366094	insig
mws0232	C17H20N4O6	Riboflavin	Others	Vitamin	83-88-5	A	45261	45087	48005	40997	44048	46388	0.731737	0.949983	-0.0740264	insig
pme3337	C14H17N5O8	N6-Succinyl Adenosine	Nucleotides and derivatives	Nucleotides and derivatives	4542-23-8	A	191670	172400	201490	193900	217670	235610	0.894886	1.14432	0.194487	insig
Hmbn005951	C21H20O7	1,3-O-Di-p-Coumaroylglycerol	Phenolic acids	Phenolic acids	-	B	36144	39107	9172.9	9608.7	4328.7	19986	0.776612	0.401822	-1.31537	insig
pme1286	C14H20N6O5S	S-(5'-Adenosy)-L-homocysteine	Amino acids and derivatives	Amino acids and derivatives	979-92-0	A	34033	37129	38051	42241	48017	34089	0.67905	1.13857	0.187227	insig
Zmhn002227	C17H22O10	Sinapic acid-glycoside	Phenolic acids	Phenolic acids	-	B	10275	8622.3	10852	9869.5	5569.9	8219.7	0.770635	0.795283	-0.330461	insig
Zmhn002513	C17H22O10	Isosinapic acid-hexoside	Phenolic acids	Phenolic acids	-	B	27245	26349	26731	26691	26078	25790	0.81712	0.978014	-0.0320725	insig
pmp000113	C20H20O8	5-Hydroxy-6,7,8,3',4'-pentamethoxyflavone	Flavonoids	Flavonoid	2174-59-6	A	2786.3	2007.3	2683.9	13800	10893	11906	1.32091	4.89455	2.29118	up
pmp001161	C20H20O8	5-Hydroxyauranetin	Flavonoids	Flavonols	50439-46-8	A	1072.6	690.09	412.64	3539.4	3993	3485.8	1.27749	5.06507	2.34058	up
Lmzn001582	C18H28O9	5'-Glucosyloxyjasmanic acid	Phenolic acids	Phenolic acids	-	B	14950	18551	15785	18399	17654	15942	0.456509	1.05496	0.077195	insig
pme3007	C9H14N2O12P2	Uridine 5'-diphosphate	Nucleotides and derivatives	Nucleotides and derivatives	27821-45-0	B	12121	11265	12676	23452	20664	23141	1.31501	1.86504	0.899205	insig
pmn001394	C20H22O9	2,3,5,4'-Tetrahydroxystilbene-2-O-D-glucoside	Others	Stilbene	-	B	27726	23464	33248	47707	62026	42972	1.19911	1.80849	0.854783	insig
Zmhn001746	C20H22O9	Piceatannol-O-glucoside	Others	Stilbene	-	B	4429.8	5522.8	7520.7	10947	17263	10546	1.16829	2.21801	1.14927	up
HJN072	C19H34O9	Litchioside C	Others	Others	-	B	4550.2	3673.9	4856.5	6537.9	7548.4	6858	1.24449	1.60117	0.679129	insig
Zmsn001980	C21H28O8	Ixerisoside D	Alkaloids	Alkaloids	-	A	17935000	13898000	21317000	38347000	31169000	35564000	1.23751	1.97705	0.983347	insig
pmb0500	C23H26N2O5	N-p-Coumaroyl-N'-feruloylputrescine	Alkaloids	Phenolamine	380302-96-5	B	46909	41711	19766	5515.7	2260.9	5176.1	1.25371	0.119505	-3.06485	down
pmd0153	C19H39O7P	LysoPA 16:0	Lipids	Glycerol ester	22002-85-3	B	16550	16188	21300	23911	27946	20823	1.03482	1.34498	0.427584	insig
pmn001319	C22H22O8	1-O-Feruloyl-3-O-p-Coumaroylglycerol	Phenolic acids	Phenolic acids	-	A	91715	116350	30973	16370	7768.4	28288	1.08035	0.219322	-2.18887	down
Hmcn002743	C22H26O8	Lirioresinol-A	Lignans and Coumarins	Lignans	21453-71-4	B	37206	46916	34112	25348	23938	26452	1.21853	0.640577	-0.642556	insig
mws2523	C12H23O14P	Trehalose 6-phosphate	Others	Saccharides and Alcohols	4484-88-2	B	293470	315780	400760	281030	317210	300030	0.654087	0.889367	-0.169149	insig
pmb0864	C19H40NO7P	LysoPE 14:0	Lipids	LPE	-	A	56807	53663	55860	81320	82905	82387	1.33232	1.48267	0.568195	insig
pme2117	C10H15N5O10P2	Adenosine 5'-Diphosphate	Nucleotides and derivatives	Nucleotides and derivatives	58-64-0	B	13225	7342.9	20250	8940.1	14851	11463	0.173472	0.863692	-0.211411	insig
Cmbn007148	C22H22O9	1-O-Feruloyl-3-O-caffeoylglycerol	Lipids	Glycerol ester	-	A	102050	142290	34255	9	9	9	1.32947	9.69149e-05	-13.3329	down
Lmhn002574	C20H16O11	Caffeoylp-Hydroxybenzoyltartaric acid	Phenolic acids	Phenolic acids	-	B	15171	12314	14159	5245.3	9668.7	8371.1	1.12364	0.559147	-0.838702	insig
Lmgp003335	C21H20O10	4',5-Dihydroxyisoflavone-7-O-galactoside	Flavonoids	Isoflavones	-	B	2760	3182.6	7471.7	9116.1	16154	12309	1.12069	2.80142	1.48616	up
Lmdp003577	C21H20O10	Genistin(Genistein 7-O-Glucoside)	Flavonoids	Isoflavones	-	B	5988.4	4383.3	6445.5	11934	15128	13289	1.2786	2.39939	1.26267	up
pmp000413	C21H20O10	Genistein-8-C-glucoside	Flavonoids	Flavonoid carbonoside	66026-80-0	A	7579.5	4311.6	4048.5	8914.9	11118	5503.9	0.873067	1.6021	0.679962	insig
mws0048	C21H20O10	Apigenin-8-C-Glucoside (Vitexin)	Flavonoids	Flavonoid carbonoside	3681-93-4	A	25837	13902	16385	48981	54051	38683	1.23398	2.52503	1.3363	up
mws1434	C21H20O10	Apigenin-6-C-glucoside (Isovitexin)	Flavonoids	Flavonoid carbonoside	29702-25-8	B	12702	2099.8	9122.2	20175	24583	20899	1.00463	2.7444	1.45649	up
Lmgp004731	C21H20O10	5,7,4'-trihydroxy isoflavone-7-O-galactoside	Flavonoids	Isoflavones	-	B	4463.7	5443.9	6755.8	13052	11563	10783	1.25842	2.1243	1.08699	up
Lmhp009187	C20H42NO7P	LysoPE 15:0	Lipids	LPE	-	B	52565	50294	54173	68240	64979	60278	1.24351	1.23221	0.301253	insig
Lmhp005550	C24H28N2O6	N,N'-Diferuloylputrescine	Alkaloids	Phenolamine	42369-86-8	B	29887	31247	12041	5309.2	3249.3	3079.3	1.23532	0.159041	-2.65253	down
mws0355	C22H18O10	Catechin gallate	Flavonoids	Flavanols	130405-40-2	A	578.63	30943	1109.9	3495.4	7751.9	3618.5	0.273683	0.455566	-1.13427	insig
mws1397	C22H18O10	Epicatechin gallate	Flavonoids	Flavanols	1257-08-5	A	864.82	20276	1746.6	2507.2	8823.6	2735.6	0.145164	0.614591	-0.702302	insig
pmp000091	C23H24O9	Glyceryl 1,3-diferulate	Phenolic acids	Phenolic acids	83008-46-2	A	629300	922950	403190	125310	58890	192650	1.20434	0.192719	-2.37543	down
mws0045	C21H20O11	Quercetin-3-O-rhamnoside(Quercitrin)	Flavonoids	Flavonols	522-12-3	A	1793.1	2625.8	1920.4	3710	3594.9	4446.2	1.22107	1.85369	0.8904	insig
mws1608	C21H20O11	Luteolin-6-C-glucoside (Isoorientin)	Flavonoids	Flavonoid carbonoside	4261-42-1	B	40751	723.17	2131.8	4388.5	11581	7143.7	0.327064	0.530047	-0.915809	insig
Lmhp009034	C21H42NO7P	LysoPE 16:1	Lipids	LPE	-	B	17557	13196	18245	35587	33740	29566	1.27343	2.01831	1.01315	up
Li512113	C20H20O12	Maleoyl-caffeoylquinic acid	Phenolic acids	Phenolic acids	-	B	33753	31788	39308	51070	53878	45045	1.217	1.43056	0.516582	insig
pmp001277	C21H44NO7P	3-{(2-Aminoethoxy)(hydroxy)phosphoryl]oxy}-2-hydroxypropyl palmitate	Alkaloids	Alkaloids	-	A	3458200	3453800	3239800	4951100	4532000	4230700	1.27309	1.35087	0.433893	insig
pmb0876	C21H44NO7P	LysoPE 16:0	Lipids	LPE	53862-35-4	A	3539400	3388400	3281900	4746700	4405200	4121800	1.26765	1.30011	0.37863	insig
HJN110	C30H48O3	Betulinic acid	Terpenoids	Triterpene	-	B	42777	39625	43070	38691	41607	43003	0.287878	0.982697	-0.025181	insig
pmb0464	C16H27NO14	Aspartic acid di-O-glucoside	Amino acids and derivatives	Amino acids and derivatives	-	B	424060	474870	466510	513640	491910	529440	1.07948	1.12417	0.168863	insig
mws0034	C22H18O11	Epigallocatechin gallate	Tannins	Tannin	989-51-5	A	6476.3	5683.3	3440.2	3386.4	8177.8	3648.8	0.119491	0.975205	-0.0362229	insig
mws2220	C22H18O11	Gallocatechin 3-O-gallate	Flavonoids	Flavanols	5127-64-0	A	5309.1	6495.8	5890.4	4264.7	11245	8171.5	0.472915	1.33828	0.420376	insig
pmb2654	C19H27NO12	Anthranilate O-hexosyl-O-hexoside	Phenolic acids	Phenolic acids	-	B	1160300	1358400	1624100	1444600	1476500	1452700	0.395139	1.05576	0.0782811	insig
Zmhn003191	C22H22O11	Isoscoparin	Flavonoids	Flavonoid	20013-23-4	A	46993	22986	37217	120760	172540	127190	1.2708	3.92263	1.97182	up
pmp000120	C22H22O11	Diosmetin-6-C-glucoside	Flavonoids	Flavonoid	-	A	4903	1928.3	3801.5	15736	15218	12564	1.2508	4.09281	2.03309	up
Lmnp002845	C22H22O11	Hispidulin-8-C-glucoside	Flavonoids	Flavonoid carbonoside	-	B	5107.9	3943.8	4394.7	18412	25024	15100	1.30994	4.35328	2.1221	up
HJAP110	C21H20O12	Myricetin-O-rhamnoside	Flavonoids	Flavonols	-	A	9	9	9	22863	21317	12730	1.33623	2107.78	11.0415	up
mws0061	C21H20O12	Quercetin-3-O-Galactoside (Hyperoside)	Flavonoids	Flavonols	482-36-0	B	9738.6	7437.3	4382.5	12172	28738	13420	1.06167	2.52013	1.3335	up
mws0091	C21H20O12	Quercetin-3-O-glucoside(Isoquercitrin)	Flavonoids	Flavonols	482-35-9	B	5732.3	6376.6	4691.2	9035.6	17295	7308.6	1.02613	2.00232	1.00167	up
Hmcn001884	C21H20O12	6-Hydroxyluteolin 5-glucoside	Flavonoids	Flavonoid	-	B	6475.8	3116.7	2865.3	9375.6	7557.3	7139	1.08214	1.93228	0.950301	insig
Lmzp002365	C22H24O11	Hesperetin-7-O-glucoside	Flavonoids	Flavonoid	31712-49-9	B	3803	9	9	28618	17453	19999	1.1066	17.2913	4.11197	up
pmd0130	C22H46NO7P	LysoPC 14:0	Lipids	LPC	-	A	221470	212420	201550	404280	360800	368620	1.32323	1.78412	0.835211	insig
Lmzn006582	C30H46O4	Colubrinic acid	Terpenoids	Triterpene	-	A	90432	104130	97484	99924	92497	91873	0.353236	0.973456	-0.038812	insig
pmb1912	C20H23N7O7	10-Formyltetrahydrofuran	Alkaloids	Alkaloids	2800-34-2	A	2794800	2956000	3376300	3203100	3163500	2706400	0.0487032	0.994073	-0.00857688	insig
Lmhp008801	C23H42NO7P	LysoPE 18:3	Lipids	LPE	-	B	208880	196640	226910	394310	358300	349180	1.31023	1.74215	0.800872	insig
pmb0881	C23H44NO7P	LysoPE 18:2	Lipids	LPE	-	A	4537200	4451500	4456800	7774100	7348200	6609600	1.31457	1.6163	0.692691	insig
Hmpp003242	C22H22O12	Isorhamnetin-3-O-glucoside	Flavonoids	Flavonols	-	B	5047.3	6049.7	6181.4	12915	7873.9	9992.7	1.15852	1.78151	0.833099	insig
pmp001280	C23H46NO7P	3-{[(2-Aminoethoxy)(hydroxy)phosphoryl]oxy}-2-hydroxypropyl-9,12-octadecenoate	Alkaloids	Alkaloids	-	A	661650	654450	620740	881220	874160	774540	1.27201	1.30621	0.385387	insig
mws0289	C23H46NO7P	LysoPE 18:1	Lipids	LPE	89576-29-4	A	714980	691650	627460	906170	922010	805590	1.23299	1.29481	0.372746	insig
pmb2260	C23H46NO7P	LysoPC 15:1	Lipids	LPC	-	B	224660	211830	215050	505830	498570	452510	1.33309	2.2361	1.16099	up
Lmpp003465	C21H20O13	Myricetin-3-O-glucoside	Flavonoids	Flavonols	19833-12-6	A	10944	9084.5	7592.1	17703	21676	17711	1.27447	2.06694	1.04749	up
Lmdp002969	C21H20O13	Myricetin-3-O-galactoside	Flavonoids	Flavonols	15648-86-9	A	9889.2	7860.9	9754	21200	18853	18120	1.3035	2.11507	1.0807	up
Lmtp003948	C22H24O12	3',5',5,7-Tetrahydroxy-4'-methoxyflavanone-3'-O-glucoside	Flavonoids	Flavonoid	-	A	12579	8700.1	8802.7	20829	18833	19251	1.26303	1.95843	0.969695	insig
pmb2319	C23H48NO7P	LysoPC 15:0	Lipids	LPC	-	A	299090	277900	286550	536380	473750	484510	1.32102	1.73083	0.791463	insig
pmn001712	C22H34O12	3-Hydroxy-4-isopropylbenzylalcohol 3-glucoside-glucoside	Phenolic acids	Phenolic acids	-	B	8756.7	7345.8	9032.1	12456	8525.7	14720	0.904415	1.42042	0.506318	insig
pmb0863	C24H46NO7P	LysoPC 16:2	Lipids	LPC	-	A	20664	16458	20644	33874	33385	29106	1.26694	1.6682	0.738289	insig
Lmzn003538	C23H24O12	Tricin-7-O-glucopyranoside	Flavonoids	Flavonoid	32769-01-0	B	14422	15027	17018	17040	17362	19949	0.975054	1.16967	0.2261	insig
Lmgp003546	C23H24O12	4',5'-Dihydroxy-6,8-dimethoxyisoflavone-7-O-galactoside	Flavonoids	Isoflavones	-	B	5122.4	5354.3	18022	10201	6443.7	6483.6	0.0914625	0.811556	-0.301237	insig
pmp001270	C24H48NO7P	LysoPC 16:1	Lipids	LPC	-	A	164500	170460	245290	380350	328650	338350	1.21292	1.805	0.851997	insig
Zmln00668	C19H26O15	Monogalloyl-diglucose	Phenolic acids	Phenolic acids	-	B	5661.5	5309.5	7429.9	8779.9	9048.2	8053.3	1.13271	1.40653	0.492139	insig
pmb0855	C24H50NO7P	LysoPC 16:0	Lipids	LPC	17364-16-8	A	14604000	13842000	13849000	20832000	20685000	20286000	1.33255	1.46124	0.54719	insig
mws1589	C18H32O16	Panose	Others	Saccharides and Alcohols	33401-87-5	A	1394900	1304500	1673800	1470600	2339900	1782300	0.810579	1.27888	0.354881	insig
pme0500	C18H32O16	D-(+)-Melezitose	Others	Saccharides and Alcohols	597-12-6	A	865990	1319800	1322500	802130	1940600	1296900	0.215633	1.15145	0.203455	insig
Rfmf07573	C20H27NO14	DIBOA-Glc-Glc	Alkaloids	Alkaloids	-	A	24424	45573	28142	64063	127660	51088	1.06604	2.47415	1.30694	up
Lmhp008718	C25H48NO7P	LysoPC 17:2	Lipids	LPC	-	B	42133	35508	39173	87678	86284	78973	1.32467	2.16528	1.11455	up
Lmhp009590	C25H50NO7P	LysoPC 17:1	Lipids	LPC	-	B	200730	192230	194040	431700	392350	384950	1.33079	2.05963	1.04238	up
pmb2406	C25H52NO7P	LysoPC 17:0	Lipids	LPC	50930-23-9	A	165320	139150	150400	278600	262810	278080	1.31676	1.80159	0.849272	insig
Lmhp010573	C27H48O9	1-Linoleoylglycerol-glucoside	Lipids	Glycerol ester	-	B	38377	47367	35088	57237	54765	61079	1.18597	1.43241	0.518445	insig
pmp001279	C21H48N3O9P	Bis(N,N-diethylethanaminium)-2-acetamido-1,5-anhydro-2-deoxy-1-[-hydroxy(phosphonato)methyl]-D-glucitol	Alkaloids	Alkaloids	-	A	6199400	6204300	6177300	7723500	7349700	7157000	1.29963	1.19639	0.258693	insig
pmb0854	C26H48NO7P	LysoPC 18:3	Lipids	LPC	-	A	5460500	5133400	5703700	11111000	10439000	10297000	1.32793	1.95409	0.966498	insig
pmp001273	C26H50NO7P	LysoPC 18:2	Lipids	LPC	-	A	13005000	12524000	12438000	19270000	18641000	19144000	1.33272	1.50275	0.587607	insig
pmp001281	C26H52NO7P	LysoPC 18:1	Lipids	LPC	-	A	20302000	18705000	19687000	32877000	30816000	32034000	1.32674	1.63095	0.705713	insig
pmb3041	C23H22O14	Tricin O-saccharic acid	Flavonoids	Flavonoid	-	B	5524	4891.9	11046	16755	8952.7	12593	0.925061	1.78459	0.835593	insig
mws0126	C26H54NO7P	LysoPC 18:0	Lipids	LPC	19420-57-6	A	2877900	2833000	2831600	4730000	4763000	5265100	1.32358	1.72761	0.788777	insig
pmp000235	C27H26O11	Salcolin B	Flavonoids	Flavonoid	-	B	11264	22514	9146.9	5404.4	5422.1	5211.9	1.14428	0.373639	-1.42028	down
pmb0746	C27H26O11	Tricin 4'-O-β-guaiacylglycerol	Flavonoids	Flavonoid	-	B	11094	23071	9244.7	5788.2	5561	4701.2	1.13049	0.369742	-1.43541	down
pmp000234	C27H26O11	Salcolin A	Flavonoids	Flavonoid	-	B	24373	51882	19675	11423	11466	9372.8	1.14235	0.336306	-1.57216	down
Lmhp007840	C27H52NO7P	LysoPC 19:2	Lipids	LPC	-	B	9321.4	9274.4	10517	16728	15575	15947	1.31189	1.65735	0.728875	insig
Lmtp002822	C25H26O13	Apigenin-6-C-arabinosyl-8-C-xyloside	Flavonoids	Flavonoid carbonoside	-	A	64256	43806	113040	143280	180610	148910	1.09978	2.13838	1.09652	up
Lmhp010908	C27H54NO7P	LysoPC 19:1	Lipids	LPC	-	B	32682	24615	30338	50313	49634	57082	1.27018	1.79185	0.841452	insig
pmp001274	C28H48NO7P	2-Hydroxy-5,8,11,14,17-icosapentaenoyloxy]propyl-2-(trimethylammonio)ethyl phosphate	Alkaloids	Alkaloids	-	A	5771800	5330500	5597400	7565400	7620400	7676900	1.32338	1.36905	0.453174	insig
pmp001282	C28H50NO7P	Propyl 2-(trimethylammonio)ethyl phosphate	Others	Others	-	A	1580500	2023400	1807300	2969900	2795600	2518400	1.23927	1.53088	0.614362	insig
Lmhp009890	C28H52NO7P	LysoPC 20:3	Lipids	LPC	-	B	6420.7	8262.2	7776.1	10172	7301.1	9064.6	0.71898	1.18161	0.24075	insig
pmd0147	C28H54NO7P	LysoPC 20:2	Lipids	LPC	-	B	286890	221750	285220	528680	511000	595440	1.28978	2.05971	1.04244	up
pmn001672	C23H32O15	β-D-Furanofructosyl-α-D-(3-mustard acyl)glucoside	Phenolic acids	Phenolic acids	-	B	5234.7	5976.9	17891	9963.5	9946.3	11280	0.356838	1.07172	0.0999263	insig
Lmhp011549	C28H56NO7P	LysoPC 20:1	Lipids	LPC	-	B	109900	109100	106570	221900	216070	222710	1.3358	2.0293	1.02098	up
mws1292	C26H28O14	Isoschaftoside	Flavonoids	Flavonoid carbonoside	52012-29-0	A	1002700	705250	2364600	2021500	1799100	1964900	0.732379	1.42061	0.506509	insig
mws1660	C26H28O14	Schaftoside	Flavonoids	Flavonoid carbonoside	51938-32-0	A	4026.4	5051.7	12042	5934.7	8394.5	10777	0.416794	1.18873	0.249427	insig
Lmtp002474	C26H28O14	"Apigenin-6-C-(2""-glucosyl)-arabinoside"	Flavonoids	Flavonoid carbonoside	-	A	2081000	1556800	4022700	3525100	3245600	3291000	0.699193	1.31345	0.393364	insig
pmb2922	C15H24N2O17P2	Uridine 5'-diphospho-D-glucose	Nucleotides and derivatives	Nucleotides and derivatives	133-89-1	B	4708.8	6038.7	4973.4	6827.5	9702.7	5732.6	0.936514	1.41613	0.501951	insig
pmb0720	C26H26O15	Tricin 7-O-(6''-O-Malonyl)-Beta-D-Glucoside	Flavonoids	Flavonoid	-	B	3767.7	4141.2	3828.9	10677	10947	9597.9	1.33143	2.65994	1.4114	up
Lmpp003930	C30H26O12	Apigenin-7-O-(2''-O-p-Coumarylglucoside)	Flavonoids	Flavonoid	-	A	128130	151830	183820	438210	459420	407710	1.30534	2.81457	1.49291	up
Lmgp004474	C27H30O14	5,7,4'-Trihydroxyisoflavone-7-O-galactoside-rhamnose	Flavonoids	Isoflavones	-	A	113320	157830	168120	438550	429340	360040	1.28971	2.79539	1.48305	up
pmb0636	C26H28O15	6-C-Hexosyl luteolin O-pentoside	Flavonoids	Flavonoid carbonoside	-	B	5870.8	6948.9	12494	12878	15697	9847.7	0.86432	1.51786	0.602041	insig
pmb0631	C26H28O15	C-Hexosyl-luteolin C-pentoside	Flavonoids	Flavonoid carbonoside	-	B	14261	7488.8	19658	24164	18707	16684	0.766782	1.43826	0.52432	insig
Rfmb26203	C28H36O13	Syringaresinol-Hex	Lignans and Coumarins	Lignans	-	B	33458	30595	28269	25773	21079	22727	1.17334	0.753656	-0.408023	insig
pmb4486	C29H40N8O5	Hordatine B	Alkaloids	Alkaloids	10502-21-3	B	7783.7	7278.1	10131	12691	12288	14773	1.18472	1.57791	0.658016	insig
Xmzn007677	C33H35N5O5	Ergotamine	Alkaloids	Alkaloids	113-15-5	B	10473000	11053000	9792200	16656000	16129000	15952000	1.32019	1.55619	0.638016	insig
pmb0492	C34H37N3O6	N',N'',N'''-p-Coumaroyl-cinnamoyl-caffeoyl spermidine	Alkaloids	Phenolamine	-	B	19379	20268	21426	21688	22135	18124	0.117621	1.01431	0.0204997	insig
pmb2936	C28H32O14	Disinapoyl glucoside	Phenolic acids	Phenolic acids	-	B	24914	29756	44654	8724.3	9979.6	10234	1.28736	0.291349	-1.77918	down
pmp001079	C27H30O15	Luteolin-7-O-neohesperidoside(Lonicerin)	Flavonoids	Flavonoid	25694-72-8	A	4528.8	4522.1	5542.4	7541.1	13358	8796.5	1.18171	2.03488	1.02494	up
mws1073	C27H30O15	Apigenin-6,8-C-diglucoside	Flavonoids	Flavonoid	23666-13-9	A	73348	47348	150810	105990	94415	113090	0.456247	1.15465	0.207458	insig
pmp001106	C27H30O15	Vitexin-2-O-glucoside	Flavonoids	Flavonoid carbonoside	-	A	24132	19048	55429	37355	36432	39731	0.466073	1.15119	0.20313	insig
Lmjp002867	C27H30O15	Kaempferol-3-O-neohesperidoside	Flavonoids	Flavonols	32602-81-6	A	7599.9	12677	5264.8	22954	33923	17052	1.15923	2.89444	1.53329	up
pmp000593	C27H30O15	Luteolin-7-O-rutinoside	Flavonoids	Flavonoid	3563-98-2	A	2513.9	4293.4	4504.5	20391	8073.8	12354	1.1745	3.60852	1.85141	up
Lmnp002413	C27H30O15	Luteolin-C-rhamnosyl-glucoside	Flavonoids	Flavonoid carbonoside	-	B	6909.9	4615	5753.4	9217.6	10856	8769.4	1.20053	1.66932	0.73926	insig
Lmpp003789	C30H27O13+	Cyanidin-3-O-(6''-p-Coumaroylglucoside)	Flavonoids	Anthocyanins	-	B	5309.5	16766	6002.1	22021	31159	21383	1.09809	2.6556	1.40904	up
pmp001080	C28H32O15	Neodiosmin (Diosmetin-7-O-Neohesperidoside)	Flavonoids	Flavonoid	38665-01-9	A	126330	112300	156120	205210	218460	174570	1.16959	1.51549	0.599785	insig
pmb3002	C28H32O15	Chrysoeriol-7-O-rutinoside	Flavonoids	Flavonoid	-	A	321410	290930	387690	359090	465090	428620	0.940426	1.25276	0.325113	insig
pmp000594	C28H32O15	Diosmetin-7-O-rutinoside	Flavonoids	Flavonoid	-	A	127500	120090	153450	196410	184800	192500	1.2268	1.43056	0.516576	insig
mws1661	C28H32O15	Diosmin	Flavonoids	Flavonoid	520-27-4	A	288090	225150	347970	373310	396370	354500	0.980624	1.30535	0.384436	insig
Lmpp003977	C31H29O13+	Peonidin-3-(6''-p-Coumaroylglucoside)	Flavonoids	Anthocyanins	-	B	160220	172660	228010	222350	234780	219800	0.88944	1.20689	0.271289	insig
Hmpp002612	C27H30O16	Luteolin-7-O-β-D-gentiobioside	Flavonoids	Flavonoid	-	B	1182.3	1446.1	4970.2	6118	4287.1	5342.4	0.936348	2.07242	1.05132	insig
pmn001583	C27H30O16	Quercetin-3-O-robinobioside	Flavonoids	Flavonols	52525-35-6	A	3068.4	5989.2	3554.7	6138.6	20969	6649	0.936289	2.67648	1.42034	insig
mws0059	C27H30O16	Quercetin-3-O-rutinoside (Rutin)	Flavonoids	Flavonols	153-18-4	B	2712.3	5449.4	2521.5	4508.2	15855	3421.6	0.694918	2.22637	1.1547	insig
Lmbp002592	C27H30O16	Kaempferol-3,7-O-diglucoside	Flavonoids	Flavonols	-	B	9	9	3670.5	7867.4	4916.8	4962.5	0.981159	4.81136	2.26644	insig
pme0001	C28H34O15	Hesperetin-7-O-neohesperidoside(Neohesperidin)	Flavonoids	Dihydroflavone	13241-33-3	A	53557	8258.9	9271.5	346620	296270	333290	1.24711	13.7321	3.77948	up
mws0036	C28H34O15	Hesperetin-7-O-rutinoside (Hesperidin)	Flavonoids	Dihydroflavone	520-26-3	A	48362	9781.4	10287	292790	263130	255470	1.25718	11.8572	3.56769	up
Lmpp003662	C30H27O14+	Delphinidin-3-O-(6''-p-Coumaroylglucoside)	Flavonoids	Anthocyanins	-	B	4508.8	3246.8	3522	8248.6	20277	5738.1	1.06258	3.03821	1.60322	up
pmb3264	C20H32N6O12S2	Oxiglutatione	Amino acids and derivatives	Amino acids and derivatives	27025-41-8	B	213610	216050	263340	128240	154940	154660	1.2453	0.631804	-0.662452	insig
Rfmb26201	C30H38O14	Syringaresinol-aceGlu	Lignans and Coumarins	Lignans	-	B	48865	51650	81408	39342	40154	43849	1.0036	0.678007	-0.560629	insig
Hmjp002999	C28H32O16	Isorhamnetin-3-O-rutinoside (Narcissin)	Flavonoids	Flavonoid	604-80-8	B	37586	34384	32969	39850	53640	52442	1.13059	1.39064	0.475745	insig
HJAP062	C28H32O16	Isorhamnetin-3-O-(6''-p-coumaroylglucoside)	Flavonoids	Flavonoid	-	B	29090	21785	33163	43764	53503	41527	1.16432	1.65156	0.723831	insig
Zmhp002897	C28H32O16	Isochrysoeriol C-glucosyl-O-glucoside	Flavonoids	Flavonoid	-	B	10921	5830.6	17380	12462	12156	13543	0.402769	1.11805	0.160991	insig
Lmnp002584	C28H32O16	Hispidulin-8-C-[glucosyl-(1-2)]-glucoside	Flavonoids	Flavonoid carbonoside	-	B	12457	14732	21234	15267	14124	14143	0.35173	0.899036	-0.15355	insig
pmp000127	C28H32O16	Chrysoeriol-6,8-di-C-glucoside	Flavonoids	Flavonoid carbonoside	-	B	6734	4601.3	9650.8	19095	26146	11288	1.12059	2.69364	1.42956	up
Lmmp002963	C28H32O16	Methylquercetin-glu-rha	Flavonoids	Flavonols	-	A	1545.4	6140.7	3676.8	5169.5	4888.6	1946.3	0.148742	1.05646	0.0792322	insig
Lmhp003217	C28H32O16	2'-Hydoxy,5-methoxyGenistein-O-rhamnosyl-glucoside	Flavonoids	Isoflavones	-	A	38300	29576	38169	52749	48557	46616	1.17516	1.3949	0.48016	insig
Lmmp002463	C28H32O16	Sexangularetin 3-glucoside-7-rhamnoside	Flavonoids	Flavonols	-	A	31637	28836	35945	53108	57413	48550	1.27547	1.64981	0.722296	insig
HJAP026	C28H32O16	Chrysoeriol-C-glucoside-O-glucoside	Flavonoids	Flavonoid	-	A	7306.2	3990.5	9491.4	16492	20103	14494	1.16127	2.45761	1.29725	up
Lmpp003815	C31H29O14+	Petunidin-3-(6''-p-Coumaroylglucoside)	Flavonoids	Anthocyanins	-	A	34306	22018	37229	48572	47112	53921	1.10091	1.59915	0.677303	insig
pmb2970	C28H34O16	Hesperetin-5,7-O-diglucoside	Flavonoids	Dihydroflavonol	-	B	11044	8614.8	14285	17113	7213.8	10288	0.0629429	1.01977	0.0282409	insig
Hmgp003086	C29H34O16	Tricin-O-rutinoside	Flavonoids	Flavonoid	-	A	373010	523670	442500	350730	322230	345980	1.07185	0.760869	-0.394281	insig
Lmpp003958	C32H31O14+	Malvidin-3-(6''-p-Coumaroylglucoside)	Flavonoids	Anthocyanins	-	A	365570	569160	423590	340820	323290	308360	1.02867	0.715936	-0.482098	insig
pmb2653	C24H42O20	D(+)-Melezitose O-rhamnoside	Others	Saccharides and Alcohols	-	B	122240	162150	96124	20504	43076	22461	1.24882	0.226118	-2.14485	down
Lmgp004539	C29H34O17	5,7,4'-trihydroxy-6,8-dimethoxy isoflavone-7-O-galactoside-glucose	Flavonoids	Isoflavones	-	B	11887	9978.4	17350	16595	14242	15332	0.638243	1.17732	0.235504	insig
pmb0530	C21H27N7O14P2	Nicotinic acid adenine dinucleotide	Nucleotides and derivatives	Nucleotides and derivatives	53-84-9	B	76498	88937	78269	72039	71346	66299	1.08119	0.860404	-0.216913	insig
mws1593	C24H42O21	Maltotetraose	Others	Saccharides and Alcohols	34612-38-9	B	128650	169400	118210	127780	172500	127000	0.139118	1.02647	0.0376969	insig
mws4163	C24H42O21	1,1-Kestotetraose	Others	Saccharides and Alcohols	13133-07-8	B	226860	195780	179310	230480	241560	202160	0.766452	1.12003	0.163533	insig
pmp001275	C31H61O14N	3-Hydroxypropyl palmitate glc-glucosamine	Alkaloids	Alkaloids	-	A	952270	1046900	925960	934530	737290	806050	0.983992	0.847097	-0.2394	insig
pmp001276	C33H56O14	2,3-Dihydroxypropyl-9,12,15-octadecatrienoate-hexose-hexose	Lipids	Free fatty acids	-	A	1992800	2175800	2135300	2029300	1849100	1790000	1.01512	0.899189	-0.153303	insig
pmp001271	C33H58O14	2,3-Dihydroxypropyl-9,12-octadecadienoate-hexose-hexose	Lipids	Free fatty acids	-	A	60540	67522	65119	64517	64237	54735	0.512365	0.949829	-0.0742596	insig
pmb2991	C33H40O19	Apigenin O-hexosyl-O-rutinoside	Flavonoids	Flavonoid	-	B	138940	98626	282980	89532	75040	78898	0.978458	0.46772	-1.09628	insig
pme2651	C21H28N7O17P3	NADP (Nicotinamide adenine dinucleotide phosphate)	Nucleotides and derivatives	Nucleotides and derivatives	53-59-8	B	29061	30696	39421	31698	28704	32509	0.392007	0.936811	-0.0941707	insig
Hmcp001757	C33H40O20	Quercetin-O-rhamnoside-O-Hexoside-O-rhamnoside	Flavonoids	Flavonols	-	B	9017.3	4735.4	7804.8	7279.4	8340.8	11299	0.607422	1.24872	0.320446	insig
pmb0592	C34H42O20	Chrysoeriol-O-glucosyl-O-rutinoside	Flavonoids	Flavonoid	-	B	242710	168420	332410	127060	125380	132530	1.13337	0.517753	-0.949664	insig
GQ512001	C33H40O21	Quercetin-O-rutinoside-hexose	Flavonoids	Flavonols	-	B	5216.2	2558.6	7064.9	5252.5	7410.6	8408.3	0.702204	1.41993	0.505824	insig
pmb0666	C38H40O19	6-C-Hexosyl-apigenin O-sinapoylhexoside	Flavonoids	Flavonoid carbonoside	-	B	85094	72486	107500	58586	63166	61408	1.12438	0.690961	-0.533323	insig
Lmgp004305	C35H44O21	5,7,4'-trihydroxy-6,8-dimethoxy isoflavone-7-O-galactoside-glucose-rhamnose	Flavonoids	Isoflavones	-	B	159120	121780	211130	115990	127620	114880	0.898005	0.728594	-0.456813	insig
Hmmp002169	C39H50O24	Luteolin-O-glucoside-O-rhamnoside-O-rhamnoside-O-glucoside	Flavonoids	Flavonoid	-	B	1492.3	3675.6	7734.4	6385.6	5395.8	6945.5	0.664476	1.45144	0.537484	insig
Noting:
Class I: Primary class of the metabolites
Class II:Secondary class of the metabolites
CAS:CAS Registry Number
Level:Identification level of the metabolites, A: the secondary mass spectrometry of the sample substance and retention time (RT) of the metablites are consistent with the database; B: The precursor ion molecular weight(Q1), characteristic fragment ions (Q3), RT, declustering potential (DP), and collision energy (CE) of the metablites are consistent with the database

## Sheet: Table S2
Table 1 List of top 10 up-accumulated and top 10 down-accumulated metabolites in IR vs CK.
Index	Compounds	Class I	Class II	Log2FC	Type
HJAP110	Myricetin-O-rhamnoside	Flavonoids	Flavonols	11.0415	up
Lmzp002365	Hesperetin-7-O-glucoside	Flavonoids	Flavonoid	4.11197	up
pme0001	Hesperetin-7-O-neohesperidoside(Neohesperidin)	Flavonoids	Dihydroflavone	3.77948	up
mws0036	Hesperetin-7-O-rutinoside (Hesperidin)	Flavonoids	Dihydroflavone	3.56769	up
pmp001161	5-Hydroxyauranetin	Flavonoids	Flavonols	2.34058	up
pmp000113	5-Hydroxy-6,7,8,3',4'-pentamethoxyflavone	Flavonoids	Flavonoid	2.29118	up
Lmnp002845	Hispidulin-8-C-glucoside	Flavonoids	Flavonoid carbonoside	2.1221	up
pmp000120	Diosmetin-6-C-glucoside	Flavonoids	Flavonoid	2.03309	up
Zmhn003191	Isoscoparin	Flavonoids	Flavonoid	1.97182	up
pmp000593	Luteolin-7-O-rutinoside	Flavonoids	Flavonoid	1.85141	up
Cmbn007148	1-O-Feruloyl-3-O-caffeoylglycerol	Lipids	Glycerol ester	-13.3329	down
pmb0494	Sinapoylputrescine	Alkaloids	Phenolamine	-12.4895	down
Hmlp002485	DIBOA-Glucoside	Alkaloids	Alkaloids	-10.5434	down
pmb0770	N-Feruloyl serotonin	Alkaloids	Phenolamine	-9.52633	down
pmb0498	Sinapoylagmatine	Alkaloids	Phenolamine	-3.20529	down
pmb0500	N-p-Coumaroyl-N'-feruloylputrescine	Alkaloids	Phenolamine	-3.06485	down
Lmhp005550	N,N'-Diferuloylputrescine	Alkaloids	Phenolamine	-2.65253	down
mws2591	DIBOA;2,4-Dihydroxy-1,4-benzoxazin-3-one	Alkaloids	Alkaloids	-2.56909	down
pme2566	(5-L-Glutamyl)-L-amino acid	Amino acids and derivatives	Amino acids and derivatives	-2.46453	down
pmp000091	Glyceryl 1,3-diferulate	Phenolic acids	Phenolic acids	-2.37543	down
Noting:
Class I: Primary class of the metabolites
Class II:Secondary class of the metabolites

## Sheet: Table S3
The summary information of RNA sequencing data
Sample	Clean Base(G)	Q20(%)	Q30(%)	GC Content(%)	Read mapped
CK1-1	14.15	97.75	93.72	55.23	89494228(94.86%)
CK1-2	14.37	97.77	93.75	55.29	90509192(94.50%)
CK1-3	14.61	97.93	94.1	54.9	92656138(95.11%)
CK2-1	13.49	97.41	93.16	54.13	81886617(91.06%)
CK2-2	13.64	97.43	93.18	54.2	83394641(91.69%)
CK2-3	12.74	97.43	93.24	54.21	77395552(91.12%)
CK3-1	14.53	97.47	93.19	53.79	87287929(90.12%)
CK3-2	14.26	97.27	92.78	54.15	85214180(89.66%)
CK3-3	14.22	97.37	93.07	53.63	83949324(88.53%)
CK4-1	13.76	97.37	93.03	54.66	82279216(89.70%)
CK4-2	14.89	97.12	92.54	54.45	87807674(88.45%)
CK4-3	13.85	97.01	92.34	53.79	81364389(88.12%)
CK5-1	13.25	97.63	93.66	59.48	81439736(92.20%)
CK5-2	12.51	97.49	93.37	59.31	76672961(91.93%)
CK5-3	14.09	97.77	93.85	59.48	80560966(85.74%)
IR1-1	15.45	97.43	92.94	55.29	96916608(94.12%)
IR1-2	15.19	97.65	93.49	54.78	95360539(94.17%)
IR1-3	15.27	97.8	93.8	54.64	96005102(94.29%)
IR2-1	14.19	97.24	92.81	53.9	85643292(90.50%)
IR2-2	14.37	97.34	92.98	54.43	86974605(90.79%)
IR2-3	13.41	97.21	92.78	53.97	80684964(90.22%)
IR3-1	13.53	97.12	92.61	53.79	78865060(87.44%)
IR3-2	13.71	97.15	92.66	53.61	80518612(88.10%)
IR3-3	13.61	97.33	93.04	54.08	80766432(89.04%)
IR4-1	15.23	97.27	92.87	54.36	90201657(88.83%)
IR4-2	13.65	96.99	92.4	53.98	79333944(87.15%)
IR4-3	14.38	97.29	92.88	54.35	85436026(89.14%)
IR5-1	14.98	97.25	92.79	60.27	93826647(93.93%)
IR5-2	12.89	97.55	93.52	60.22	80894431(94.11%)
IR5-3	12.65	97.5	93.34	59.78	79357804(94.09%)

## Sheet: Table S4
TableS4 The DEG with annotations identified from CK1 vs IR1
ID	CK1-1_fpkm	CK1-2_fpkm	CK1-3_fpkm	IR1-1_fpkm	IR1-2_fpkm	IR1-3_fpkm	log2FoldChange	pvalue	padj	regulated	gene_name	gene_description	KEGG	KEGG pathway	NR	Swissprot	Tremble	KOG	GO	Pfam
gene:TraesCS1B02G354000	4.84	5.25	6.35	63.87	64.96	63.85	3.51996	0	0	up	--	BAHD acyltransferase DCR [Source:Projected from Arabidopsis thaliana (AT5G23940) UniProtKB/Swiss-Prot%3BAcc:Q9FF86]	K19747 BAHD acyltransferase [EC:2.3.1.-] | (RefSeq) LOC109741070; BAHD acyltransferase DCR (A)	--	BAHD acyltransferase DCR [Aegilops tauschii subsp. tauschii]	RecName: Full=BAHD acyltransferase DCR; EC=2.3.1.-; AltName: Full=Protein DEFECTIVE IN CUTICULAR RIDGES; AltName: Full=Protein PERMEABLE LEAVES 3;	SubName: Full=Uncharacterized protein {ECO:0000313|EnsemblPlants:TRIAE_CS42_1AL_TGACv1_002304_AA0040720.2};	--	GO:0005737,cytoplasm; GO:0005829,cytosol; GO:0016747,transferase activity, transferring acyl groups other than amino-acyl groups; GO:0010143,cutin biosynthetic process; GO:0051179,localization; GO:0090626,plant epidermis morphogenesis; GO:0010090,trichome morphogenesis	PF02458.15:Transferase family
gene:TraesCS1B02G426100	94.59	94.29	95.07	1.46	1.85	1.45	-5.92977	0	0	down	--	Alpha purothionin [Source:UniProtKB/TrEMBL%3BAcc:Q9T0P1]	--	--	alpha purothionin [Triticum aestivum]	RecName: Full=Alpha-1-purothionin; AltName: Full=Purothionin A-II; Contains: RecName: Full=Alpha-1-purothionin; Contains: RecName: Full=Acidic protein; Flags: Precursor; Fragment;	SubName: Full=Alpha purothionin {ECO:0000313|EMBL:CAA65313.1, ECO:0000313|EnsemblPlants:TRIAE_CS42_1BL_TGACv1_034203_AA0143760.2}; Flags: Precursor;	--	GO:0005576,extracellular region; GO:0090729,toxin activity; GO:0006952,defense response	PF00321.17:Plant thionin
gene:TraesCS1D02G405700	53.65	53.13	54.23	0.86	0.85	0.99	-5.92867	0	0	down	--	gene:TraesCS1D02G405700	--	--	alpha-2-purothionin [Aegilops tauschii subsp. tauschii]	RecName: Full=Alpha-2-purothionin; Contains: RecName: Full=Alpha-2-purothionin; Contains: RecName: Full=Acidic protein; Flags: Precursor;	SubName: Full=Alpha-2-purothionin {ECO:0000313|EMBL:EMT02033.1, ECO:0000313|EnsemblPlants:EMT02033};	--	GO:0005576,extracellular region; GO:0090729,toxin activity; GO:0006952,defense response	PF00321.17:Plant thionin
gene:TraesCS2A02G493500	291.15	316.59	275.88	7.97	8.32	8.46	-5.18971	0	0	down	--	Flavanone 3-hydroxylase [Source:UniProtKB/TrEMBL%3BAcc:C0SPH1]	K00475 naringenin 3-dioxygenase [EC:1.14.11.9] | (RefSeq) LOC109770765; naringenin,2-oxoglutarate 3-dioxygenase (A)	ko00941: Flavonoid biosynthesis	flavanone 3-hydroxylase [Triticum aestivum]	RecName: Full=Naringenin,2-oxoglutarate 3-dioxygenase; EC=1.14.11.9 {ECO:0000250|UniProtKB:Q7XZQ7}; AltName: Full=FHT; AltName: Full=Flavanone-3-hydroxylase; Short=F3H;	SubName: Full=Uncharacterized protein {ECO:0000313|EnsemblPlants:TRIAE_CS42_2AL_TGACv1_094172_AA0293670.1};	Iron/ascorbate family oxidoreductases	GO:0031418,L-ascorbic acid binding; GO:0046872,metal ion binding; GO:0045486,naringenin 3-dioxygenase activity; GO:0009813,flavonoid biosynthetic process	PF03171.20:2OG-Fe(II) oxygenase superfamily
gene:TraesCS2A02G590900	37.36	40.41	33.44	0.95	1.24	1.2	-5.06786	0	0	down	--	gene:TraesCS2A02G590900	K20848 fructan beta-(2,1)-fructosidase [EC:3.2.1.153] | (RefSeq) LOC109786566; beta-fructofuranosidase, insoluble isoenzyme 4 (A)	--	RecName: Full=Fructan 6-exohydrolase; Flags: Precursor CAJ28591.1 fructan 6-exohydrolase [Triticum aestivum]	RecName: Full=Fructan 6-exohydrolase {ECO:0000312|EMBL:CAJ28591.1}; EC=3.2.1.154; Flags: Precursor;	SubName: Full=Uncharacterized protein {ECO:0000313|EnsemblPlants:TRIAE_CS42_2AL_TGACv1_093231_AA0275580.1};	Beta-fructofuranosidase (invertase)	GO:0033949,fructan beta-(2,6)-fructosidase activity; GO:0005975,carbohydrate metabolic process	PF00251.20:Glycosyl hydrolases family 32 N-terminal domain
gene:TraesCS2B02G450800	28.12	27.39	28.06	2.41	2.1	2.45	-3.61696	0	0	down	--	26S proteasome non-ATPase regulatory subunit 1 homolog [Source:UniProtKB/TrEMBL%3BAcc:A0A1D6RL88]	K03032 26S proteasome regulatory subunit N2 | (RefSeq) LOC109784279; 26S proteasome non-ATPase regulatory subunit 1 homolog A-like isoform X1 (A)	ko03050: Proteasome	26S proteasome non-ATPase regulatory subunit 1 homolog A-like isoform X3 [Aegilops tauschii subsp. tauschii]	RecName: Full=26S proteasome non-ATPase regulatory subunit 1 homolog A; AltName: Full=26S proteasome regulatory subunit RPN2a; Short=AtRPN2a; AltName: Full=26S proteasome regulatory subunit S1 homolog A;	SubName: Full=Uncharacterized protein {ECO:0000313|EnsemblPlants:TRIAE_CS42_2BL_TGACv1_130219_AA0406550.2};	26S proteasome regulatory complex, subunit RPN2/PSMD1	GO:0005829,cytosol; GO:0005634,nucleus; GO:0000502,proteasome complex; GO:0008540,proteasome regulatory particle, base subcomplex; GO:0034515,proteasome storage granule; GO:0030234,enzyme regulator activity; GO:0043161,proteasome-mediated ubiquitin-dependent protein catabolic process; GO:0042176,regulation of protein catabolic process	PF18004.1:26S proteasome regulatory subunit RPN2 C-terminal domain
gene:TraesCS2B02G521500	149.54	166.44	145.78	4.24	3.94	3.72	-5.30968	0	0	down	--	gene:TraesCS2B02G521500	K00475 naringenin 3-dioxygenase [EC:1.14.11.9] | (RefSeq) LOC109770765; naringenin,2-oxoglutarate 3-dioxygenase (A)	ko00941: Flavonoid biosynthesis	flavanone 3-hydroxylase [Triticum aestivum]	RecName: Full=Naringenin,2-oxoglutarate 3-dioxygenase; EC=1.14.11.9 {ECO:0000250|UniProtKB:Q7XZQ7}; AltName: Full=FHT; AltName: Full=Flavanone-3-hydroxylase; Short=F3H;	SubName: Full=Uncharacterized protein {ECO:0000313|EnsemblPlants:TRIAE_CS42_2BL_TGACv1_129400_AA0381880.1};	Iron/ascorbate family oxidoreductases	GO:0031418,L-ascorbic acid binding; GO:0046872,metal ion binding; GO:0045486,naringenin 3-dioxygenase activity; GO:0009813,flavonoid biosynthetic process	PF03171.20:2OG-Fe(II) oxygenase superfamily
gene:TraesCS2D02G175600	195.02	167.71	192.36	33.79	33.86	33.93	-2.47978	0	0	down	--	Sucrose synthase [Source:UniProtKB/TrEMBL%3BAcc:A0A341R6M6]	K00695 sucrose synthase [EC:2.4.1.13] | (RefSeq) LOC109744619; sucrose synthase 2 (A)	ko00500: Starch and sucrose metabolism	sucrose synthase 2 [Aegilops tauschii subsp. tauschii]	RecName: Full=Sucrose synthase 2; EC=2.4.1.13; AltName: Full=Sucrose-UDP glucosyltransferase 2;	RecName: Full=Sucrose synthase {ECO:0000256|RuleBase:RU280817}; EC=2.4.1.13 {ECO:0000256|RuleBase:RU280817};	Glycosyltransferase	GO:0016157,sucrose synthase activity; GO:0005985,sucrose metabolic process	PF00862.19:Sucrose synthase
gene:TraesCS2D02G493400	162.13	169.72	155.49	2.13	2.35	1.6	-6.35521	0	0	down	--	Flavanone 3-hydroxylase [Source:UniProtKB/TrEMBL%3BAcc:C0SPH3]	K00475 naringenin 3-dioxygenase [EC:1.14.11.9] | (RefSeq) LOC109770765; naringenin,2-oxoglutarate 3-dioxygenase (A)	ko00941: Flavonoid biosynthesis	flavanone 3-hydroxylase [Triticum aestivum]	RecName: Full=Naringenin,2-oxoglutarate 3-dioxygenase; EC=1.14.11.9 {ECO:0000250|UniProtKB:Q7XZQ7}; AltName: Full=FHT; AltName: Full=Flavanone-3-hydroxylase; Short=F3H;	SubName: Full=Flavanone 3-hydroxylase {ECO:0000313|EMBL:BAH36894.1, ECO:0000313|EnsemblPlants:TRIAE_CS42_2DL_TGACv1_158777_AA0526030.1};	Iron/ascorbate family oxidoreductases	GO:0031418,L-ascorbic acid binding; GO:0046872,metal ion binding; GO:0045486,naringenin 3-dioxygenase activity; GO:0009813,flavonoid biosynthetic process	PF03171.20:2OG-Fe(II) oxygenase superfamily
gene:TraesCS3A02G226600	104.19	104.9	99.5	2.17	1.51	1.97	-5.80025	0	0	down	--	gene:TraesCS3A02G226600	K13082 bifunctional dihydroflavonol 4-reductase/flavanone 4-reductase [EC:1.1.1.219 1.1.1.234] | (RefSeq) LOC109757643; dihydroflavonol 4-reductase (A)	ko00941: Flavonoid biosynthesis	dihydroflavonol 4-reductase [Thinopyrum ponticum x Triticum aestivum]	RecName: Full=Dihydroflavonol 4-reductase; Short=DFR; EC=1.1.1.219 {ECO:0000250|UniProtKB:Q9XES5}; AltName: Full=Dihydrokaempferol 4-reductase; AltName: Full=Flavanone 4-reductase; Short=FNR; EC=1.1.1.234 {ECO:0000250|UniProtKB:Q9XES5};	SubName: Full=Uncharacterized protein {ECO:0000313|EnsemblPlants:TRIAE_CS42_3AL_TGACv1_196609_AA0661910.1};	Flavonol reductase/cinnamoyl-CoA reductase	GO:0050662,coenzyme binding; GO:0045552,dihydrokaempferol 4-reductase activity; GO:0047890,flavanone 4-reductase activity; GO:0009718,anthocyanin-containing compound biosynthetic process	PF01370.21:NAD dependent epimerase/dehydratase family
gene:TraesCS3A02G288600	43.96	45.09	45.89	326.46	334.81	372.29	2.9063	0	0	up	--	gene:TraesCS3A02G288600	--	--	unnamed protein product [Triticum aestivum]	--	SubName: Full=Uncharacterized protein {ECO:0000313|EnsemblPlants:TRIAE_CS42_3AL_TGACv1_196763_AA0662770.1};	--	--	--
gene:TraesCS3B02G006300	0.97	1.12	0.76	62.69	60.88	57.16	5.95301	0	0	up	--	gene:TraesCS3B02G006300	--	--	unnamed protein product [Triticum aestivum]	--	SubName: Full=Uncharacterized protein {ECO:0000313|EMBL:CDM80157.1};	--	--	--
gene:TraesCS3B02G257900	251.2	260.87	246.93	26.84	25.68	24.59	-3.33024	0	0	down	--	gene:TraesCS3B02G257900	K13082 bifunctional dihydroflavonol 4-reductase/flavanone 4-reductase [EC:1.1.1.219 1.1.1.234] | (RefSeq) LOC109757643; dihydroflavonol 4-reductase (A)	ko00941: Flavonoid biosynthesis	dihydroflavonol 4-reductase [Triticum aestivum]	RecName: Full=Dihydroflavonol 4-reductase; Short=DFR; EC=1.1.1.219 {ECO:0000250|UniProtKB:Q9XES5}; AltName: Full=Dihydrokaempferol 4-reductase; AltName: Full=Flavanone 4-reductase; Short=FNR; EC=1.1.1.234 {ECO:0000250|UniProtKB:Q9XES5};	SubName: Full=Dihydroflavonol 4-reductase {ECO:0000313|EMBL:AAQ77347.1};	Flavonol reductase/cinnamoyl-CoA reductase	GO:0050662,coenzyme binding; GO:0045552,dihydrokaempferol 4-reductase activity; GO:0047890,flavanone 4-reductase activity; GO:0009718,anthocyanin-containing compound biosynthetic process	PF01370.21:NAD dependent epimerase/dehydratase family
gene:TraesCS3B02G287800	24.54	24.93	25.92	133.54	129.49	127.59	2.34261	0	0	up	--	gene:TraesCS3B02G287800	--	--	unnamed protein product [Triticum aestivum]	--	SubName: Full=Uncharacterized protein {ECO:0000313|EnsemblPlants:TRIAE_CS42_3B_TGACv1_221819_AA0750520.1};	--	--	PF07762.14:Protein of unknown function (DUF1618)
gene:TraesCS3B02G568800	98.29	108.66	114.95	3.97	4.67	4.24	-4.67434	0	0	down	--	gene:TraesCS3B02G568800	--	--	unnamed protein product [Triticum aestivum]	RecName: Full=Alpha-amylase/subtilisin inhibitor; AltName: Full=RASI; Flags: Precursor;	SubName: Full=Uncharacterized protein {ECO:0000313|EMBL:CDM86775.1};	--	GO:0005739,mitochondrion; GO:0015066,alpha-amylase inhibitor activity; GO:0004867,serine-type endopeptidase inhibitor activity; GO:0042742,defense response to bacterium; GO:0012501,programmed cell death; GO:0042542,response to hydrogen peroxide; GO:0009625,response to insect; GO:0002237,response to molecule of bacterial origin; GO:0002238,response to molecule of fungal origin; GO:0009624,response…	PF00197.18:Trypsin and protease inhibitor
gene:TraesCS3D02G003200	3.89	2.74	2.69	91.89	88.85	88.38	4.82402	0	0	up	--	gene:TraesCS3D02G003200	K02940 large subunit ribosomal protein L9e | (RefSeq) LOC109738499; 60S ribosomal protein L9-like (A)	ko03010: Ribosome	60S ribosomal protein L9-like [Aegilops tauschii subsp. tauschii]	RecName: Full=60S ribosomal protein L9;	SubName: Full=Uncharacterized protein {ECO:0000313|EnsemblPlants:TRIAE_CS42_7DS_TGACv1_621670_AA2022770.1};	60S ribosomal protein L9	GO:0022625,cytosolic large ribosomal subunit; GO:0003723,RNA binding; GO:0019843,rRNA binding; GO:0003735,structural constituent of ribosome; GO:0002181,cytoplasmic translation	PF00347.23:Ribosomal protein L6
gene:TraesCS3D02G224600	138.75	147.78	138.65	0.36	0.71	0.58	-8.04788	0	0	down	--	gene:TraesCS3D02G224600	K13082 bifunctional dihydroflavonol 4-reductase/flavanone 4-reductase [EC:1.1.1.219 1.1.1.234] | (RefSeq) LOC109757643; dihydroflavonol 4-reductase (A)	ko00941: Flavonoid biosynthesis	dihydroflavonol 4-reductase [Aegilops tauschii subsp. tauschii]	RecName: Full=Dihydroflavonol 4-reductase; Short=DFR; EC=1.1.1.219 {ECO:0000250|UniProtKB:Q9XES5}; AltName: Full=Dihydrokaempferol 4-reductase; AltName: Full=Flavanone 4-reductase; Short=FNR; EC=1.1.1.234 {ECO:0000250|UniProtKB:Q9XES5};	SubName: Full=Uncharacterized protein {ECO:0000313|EnsemblPlants:TRIAE_CS42_3DL_TGACv1_249124_AA0838510.1};	Flavonol reductase/cinnamoyl-CoA reductase	GO:0050662,coenzyme binding; GO:0045552,dihydrokaempferol 4-reductase activity; GO:0047890,flavanone 4-reductase activity; GO:0009718,anthocyanin-containing compound biosynthetic process	PF01370.21:NAD dependent epimerase/dehydratase family
gene:TraesCS4A02G418200	0.39	0.47	0.39	59.66	56.38	52.61	7.03478	0	0	up	--	Starch synthase%2C chloroplastic/amyloplastic [Source:UniProtKB/TrEMBL%3BAcc:Q9FUU6]	K13679 granule-bound starch synthase [EC:2.4.1.242] | (RefSeq) LOC109774163; granule-bound starch synthase 1, chloroplastic/amyloplastic (A)	ko00500: Starch and sucrose metabolism	granule bound starch synthase I [Triticum aestivum]	RecName: Full=Granule-bound starch synthase 1, chloroplastic/amyloplastic; EC=2.4.1.242; AltName: Full=Granule-bound starch synthase I; Short=GBSS-I; Flags: Precursor;	RecName: Full=Starch synthase, chloroplastic/amyloplastic {ECO:0000256|RuleBase:RU361232}; EC=2.4.1.- {ECO:0000256|RuleBase:RU361232};	--	GO:0009501,amyloplast; GO:0009507,chloroplast; GO:0043531,ADP binding; GO:0102502,ADP-glucose-starch glucosyltransferase activity; GO:0004373,glycogen (starch) synthase activity; GO:0019863,IgE binding; GO:0019252,starch biosynthetic process	PF08323.11:Starch synthase catalytic domain
gene:TraesCS4B02G037900	1.17	1.07	0.92	36.28	35.58	35.15	5.05787	0	0	up	--	Lipoxygenase [Source:UniProtKB/TrEMBL%3BAcc:X2D2V6]	K15718 linoleate 9S-lipoxygenase [EC:1.13.11.58] | (RefSeq) LOC109781224; linoleate 9S-lipoxygenase 1 (A)	ko00591: Linoleic acid metabolism	lipoxygenase [Triticum aestivum]	RecName: Full=Linoleate 9S-lipoxygenase 1; EC=1.13.11.58; AltName: Full=Lipoxygenase 1;	RecName: Full=Lipoxygenase {ECO:0000256|RuleBase:RU003975}; EC=1.13.11.- {ECO:0000256|RuleBase:RU003975};	--	GO:0046872,metal ion binding; GO:0016702,oxidoreductase activity, acting on single donors with incorporation of molecular oxygen, incorporation of two atoms of oxygen; GO:0031408,oxylipin biosynthetic process	PF00305.19:Lipoxygenase
gene:TraesCS4B02G328000	143.98	153.97	154.91	1.36	0.97	1.3	-6.98915	0	0	down	--	Alpha-amylase/trypsin inhibitor CM16 [Source:UniProtKB/Swiss-Prot%3BAcc:P16159]	--	--	RecName: Full=Alpha-amylase/trypsin inhibitor CM16; AltName: Full=Chloroform/methanol-soluble protein CM16; Flags: Precursor pir||S08466 alpha-amylase inhibitor, tetrameric, chain CM16 precursor - durum wheat CAA35596.1 unnamed protein product [Triticum aestivum]	RecName: Full=Alpha-amylase/trypsin inhibitor CM16; AltName: Full=Chloroform/methanol-soluble protein CM16; Flags: Precursor;	SubName: Full=Major allergen CM16 {ECO:0000313|EMBL:ACG59281.1};	--	GO:0005576,extracellular region; GO:0015066,alpha-amylase inhibitor activity; GO:0004867,serine-type endopeptidase inhibitor activity	PF00234.22:Protease inhibitor/seed storage/LTP family
gene:TraesCS4B02G328100	220.36	223.38	235.71	2.12	2.62	2.35	-6.61433	0	0	down	--	Alpha amylase inhibitor protein [Source:UniProtKB/TrEMBL%3BAcc:Q53YX8]	--	--	RecName: Full=Alpha-amylase/trypsin inhibitor CM3; AltName: Full=Chloroform/methanol-soluble protein CM3; Flags: Precursor pir||S16031 alpha-amylase inhibitor, tetrameric, chain CM3 precursor - durum wheat [Triticum turgidum subsp. durum]	RecName: Full=Alpha-amylase/trypsin inhibitor CM3; AltName: Full=Chloroform/methanol-soluble protein CM3; Flags: Precursor;	SubName: Full=Alpha amylase inhibitor protein {ECO:0000313|EMBL:AAR10959.1};	--	GO:0005576,extracellular region; GO:0015066,alpha-amylase inhibitor activity; GO:0004867,serine-type endopeptidase inhibitor activity	PF00234.22:Protease inhibitor/seed storage/LTP family
gene:TraesCS5A02G384300	15.94	18.19	16.83	168.29	162.29	160.07	3.23607	0	0	up	--	Histone H2B [Source:UniProtKB/TrEMBL%3BAcc:A0A341UZS2]	K11252 histone H2B | (RefSeq) LOC109744685; histone H2B.1-like (A)	--	Histone H2B.2 [Triticum urartu]	RecName: Full=Histone H2B.1;	RecName: Full=Histone H2B {ECO:0000256|RuleBase:RU000451};	Histone H2B	GO:0000786,nucleosome; GO:0005634,nucleus; GO:0003677,DNA binding; GO:0046982,protein heterodimerization activity	PF00125.24:Core histone H2A/H2B/H3/H4
gene:TraesCS5B02G018700	2.95	3.55	3.63	43.75	45.62	43.55	3.68315	0	0	up	--	gene:TraesCS5B02G018700	K01738 cysteine synthase A [EC:2.5.1.47] | (RefSeq) LOC109747536; cysteine synthase (A)	ko00270: Cysteine and methionine metabolism; ko00920: Sulfur metabolism; ko01200: Carbon metabolism; ko01230: Biosynthesis of amino acids	RecName: Full=Cysteine synthase; AltName: Full=CSase A; AltName: Full=O-acetylserine (thiol)-lyase; Short=OAS-TL A; AltName: Full=O-acetylserine sulfhydrylase BAA02438.1 O-acetylserine (thiol) lyase [Triticum aestivum]	RecName: Full=Cysteine synthase; EC=2.5.1.47; AltName: Full=CSase A; AltName: Full=O-acetylserine (thiol)-lyase; Short=OAS-TL A; AltName: Full=O-acetylserine sulfhydrylase;	RecName: Full=Cysteine synthase {ECO:0000256|RuleBase:RU003985}; EC=2.5.1.47 {ECO:0000256|RuleBase:RU003985};	Cystathionine beta-synthase and related enzymes	GO:0005737,cytoplasm; GO:0004124,cysteine synthase activity; GO:0016740,transferase activity; GO:0006535,cysteine biosynthetic process from serine	PF00291.25:Pyridoxal-phosphate dependent enzyme
gene:TraesCS6A02G000300	251.8	265.32	235.49	25.62	27.5	27.62	-3.25245	0	0	down	--	gene:TraesCS6A02G000300	K03094 S-phase kinase-associated protein 1 | (RefSeq) LOC109767932; SKP1-like protein 1A (A)	ko04120: Ubiquitin mediated proteolysis; ko04141: Protein processing in endoplasmic reticulum	putative SKP1 protein [Triticum aestivum]	RecName: Full=SKP1-like protein 1 {ECO:0000244|EMBL:ABA93508.1, ECO:0000303|PubMed:27436711}; AltName: Full=SKP1-like 1 {ECO:0000305};	SubName: Full=Skp1 like protein {ECO:0000313|EMBL:APA16578.1};	SCF ubiquitin ligase, Skp1 component	GO:0005634,nucleus; GO:0016567,protein ubiquitination; GO:0006511,ubiquitin-dependent protein catabolic process; GO:0016032,viral process	PF03931.15:Skp1 family, tetramerisation domain
gene:TraesCS6A02G119700	5.84	5.91	5.87	77.19	84.01	83.89	3.76754	0	0	up	--	gene:TraesCS6A02G119700	K08770 ubiquitin C | (RefSeq) LOC109747268; polyubiquitin-A isoform X1 (A)	ko04120: Ubiquitin mediated proteolysis	polyubiquitin 11 [Setaria italica]	RecName: Full=Polyubiquitin 11; Contains: RecName: Full=Ubiquitin; Flags: Precursor;	SubName: Full=Uncharacterized protein {ECO:0000313|EnsemblPlants:TRIAE_CS42_6AS_TGACv1_487262_AA1569510.2};	Ubiquitin and ubiquitin-like proteins	GO:0005737,cytoplasm; GO:0005634,nucleus; GO:0006511,ubiquitin-dependent protein catabolic process	PF00240.23:Ubiquitin family
gene:TraesCS6A02G175100	93.99	95.44	82.57	4.29	4.44	4.21	-4.42659	0	0	down	--	gene:TraesCS6A02G175100	K14684 solute carrier family 25 (mitochondrial phosphate transporter), member 23/24/25/41 | (RefSeq) LOC109780029; adenine nucleotide transporter BT1, chloroplastic/amyloplastic/mitochondrial-like (A)	--	Protein brittle-1, chloroplastic/amyloplastic [Triticum urartu]	RecName: Full=Adenine nucleotide transporter BT1, chloroplastic/amyloplastic/mitochondrial; AltName: Full=Protein brittle-1; Flags: Precursor;	SubName: Full=Uncharacterized protein {ECO:0000313|EnsemblPlants:TRIAE_CS42_6AS_TGACv1_487929_AA1573650.3};	Mitochondrial solute carrier protein	GO:0033098,amyloplast inner membrane; GO:0009706,chloroplast inner membrane; GO:0016021,integral component of membrane; GO:0005743,mitochondrial inner membrane; GO:0015866,ADP transport; GO:0090480,purine nucleotide-sugar transmembrane transport	PF00153.27:Mitochondrial carrier protein
gene:TraesCS6B02G205100	88.03	83.93	83.8	12.87	13.78	12.52	-2.73803	0	0	down	--	gene:TraesCS6B02G205100	K16085 9beta-pimara-7,15-diene oxidase [EC:1.14.14.111] | (RefSeq) LOC109773970; cytochrome P450 99A2-like (A)	ko00904: Diterpenoid biosynthesis	Cytochrome P450 71D7 [Triticum urartu]	RecName: Full=Cytochrome P450 71D7; EC=1.14.-.-;	SubName: Full=Uncharacterized protein {ECO:0000313|EnsemblPlants:TRIAE_CS42_6BS_TGACv1_513422_AA1641120.1};	Cytochrome P450 CYP2 subfamily	GO:0020037,heme binding; GO:0005506,iron ion binding; GO:0004497,monooxygenase activity; GO:0016705,oxidoreductase activity, acting on paired donors, with incorporation or reduction of molecular oxygen	PF00067.22:Cytochrome P450
gene:TraesCS6B02G424800	8.37	6.82	8.53	231.7	232.72	232.34	4.84653	0	0	up	--	Ribosomal protein L17 [Source:UniProtKB/TrEMBL%3BAcc:Q5I7K4]	K02894 large subunit ribosomal protein L23e | (RefSeq) LOC109771914; 60S ribosomal protein L23 (A)	ko03010: Ribosome	ribosomal protein L17-like protein [Solanum tuberosum]	RecName: Full=60S ribosomal protein L23; AltName: Full=Protein EMBRYO DEFECTIVE 2171;	SubName: Full=Ribosomal protein L14b/L23e {ECO:0000313|EMBL:KVI03870.1};	60S ribosomal protein L14/L17/L23	GO:0022625,cytosolic large ribosomal subunit; GO:0005730,nucleolus; GO:0070180,large ribosomal subunit rRNA binding; GO:0003735,structural constituent of ribosome; GO:0006412,translation	PF00238.19:Ribosomal protein L14p/L23e
gene:TraesCS6D02G040400	115.18	128.48	124.07	1.56	1.08	0.83	-6.75724	0	0	down	--	Histone H2A [Source:UniProtKB/TrEMBL%3BAcc:A0A341X6Q4]	K11251 histone H2A | (RefSeq) LOC109745209; histone H2A.1-like (A)	--	histone H2A.1-like [Aegilops tauschii subsp. tauschii]	RecName: Full=Protein H2A.5; AltName: Full=wcH2A-2;	RecName: Full=Histone H2A {ECO:0000256|RuleBase:RU003767};	Histone 2A	GO:0000786,nucleosome; GO:0005634,nucleus; GO:0003677,DNA binding; GO:0046982,protein heterodimerization activity	PF00125.24:Core histone H2A/H2B/H3/H4
gene:TraesCS7A02G028500	248.7	219.04	271.4	15.15	16	17.6	-3.95174	0	0	down	--	gene:TraesCS7A02G028500	--	--	hypothetical protein TRIUR3_07055 [Triticum urartu]	--	SubName: Full=Uncharacterized protein {ECO:0000313|EnsemblPlants:TRIAE_CS42_7AS_TGACv1_570989_AA1843350.1};	--	GO:0004857,enzyme inhibitor activity	PF04043.15:Plant invertase/pectin methylesterase inhibitor
gene:TraesCS7A02G336700	57.39	55.67	53.1	6.24	6.35	6.12	-3.18211	0	0	down	--	gene:TraesCS7A02G336700	K08066 nuclear transcription factor Y, gamma | (RefSeq) uncharacterized protein LOC109745254 (A)	--	nuclear transcription factor Y subunit C10 [Triticum monococcum]	RecName: Full=Nuclear transcription factor Y subunit C-6 {ECO:0000305}; Short=OsNF-YC6 {ECO:0000303|PubMed:26542958}; AltName: Full=Transcriptional activator HAP5D {ECO:0000305}; Short=OsHAP5D {ECO:0000303|PubMed:18193457};	SubName: Full=Uncharacterized protein {ECO:0000313|EnsemblPlants:TRIAE_CS42_7AL_TGACv1_559009_AA1797520.1};	CCAAT-binding factor, subunit C (HAP5)	GO:0005737,cytoplasm; GO:0005634,nucleus; GO:0003677,DNA binding; GO:0046982,protein heterodimerization activity; GO:0006355,regulation of transcription, DNA-templated; GO:0006351,transcription, DNA-templated	PF00808.23:Histone-like transcription factor (CBF/NF-Y) and archaeal histone
gene:TraesCS7A02G529900	113.74	114.07	106.47	18.23	19.37	17.92	-2.62148	0	0	down	--	gene:TraesCS7A02G529900	K09487 heat shock protein 90kDa beta | (RefSeq) LOC109732828; endoplasmin homolog isoform X1 (A)	ko04141: Protein processing in endoplasmic reticulum; ko04626: Plant-pathogen interaction	RecName: Full=Endoplasmin homolog; AltName: Full=Glucose-regulated protein 94 homolog; Short=GRP-94 homolog; Flags: Precursor CAA48143.1 GRP94 homologue [Hordeum vulgare]	RecName: Full=Endoplasmin homolog; AltName: Full=Glucose-regulated protein 94 homolog; Short=GRP-94 homolog; Flags: Precursor;	SubName: Full=Uncharacterized protein {ECO:0000313|EnsemblPlants:TRIAE_CS42_7AL_TGACv1_556087_AA1755000.1};	Endoplasmic reticulum glucose-regulated protein (GRP94/endoplasmin), HSP90 family	GO:0048046,apoplast; GO:0009507,chloroplast; GO:0005788,endoplasmic reticulum lumen; GO:0005739,mitochondrion; GO:0005634,nucleus; GO:0005886,plasma membrane; GO:0009506,plasmodesma; GO:0005774,vacuolar membrane; GO:0005524,ATP binding; GO:0016887,ATPase activity; GO:0051082,unfolded protein binding; GO:0006457,protein folding; GO:0009306,protein secretion; GO:0010075,regulation of meristem growt…	PF00183.18:Hsp90 protein
novel.7333	9.7112	9.61982	8.93912	0.247091	0.192827	0.178694	-5.54355	0	0	down	--	--	--	--	Threonyl-tRNA synthetase, mitochondrial [Triticum urartu]	--	SubName: Full=Uncharacterized protein {ECO:0000313|EnsemblPlants:TRIAE_CS42_4AS_TGACv1_306322_AA1006270.1};	--	--	--
novel.12767	0.0815614	0.0563964	0.0806978	9.05745	8.71873	8.39004	6.8439	0	0	up	--	--	K22696 protein-lysine N-methyltransferase EEF2KMT [EC:2.1.1.-] | (RefSeq) uncharacterized protein LOC108202480 isoform X1 (A)	--	uncharacterized protein LOC109783617 [Aegilops tauschii subsp. tauschii]	--	SubName: Full=Uncharacterized protein {ECO:0000313|EnsemblPlants:TRIAE_CS42_7DL_TGACv1_603422_AA1983390.1};	--	GO:0003677,DNA binding; GO:0015074,DNA integration; GO:0006313,transposition, DNA-mediated	PF13358.6:DDE superfamily endonuclease
novel.13444	0.404685	0.413148	0.43622	5.94314	6.86971	6.21244	3.88787	0	0	up	--	--	--	--	uncharacterized protein LOC109748473 [Aegilops tauschii subsp. tauschii]	--	SubName: Full=Uncharacterized protein {ECO:0000313|EnsemblPlants:TRIAE_CS42_5BL_TGACv1_404493_AA1301820.1};	--	--	--
novel.20457	43.8428	44.2134	39.7956	0.176494	0.288971	0.252257	-7.50748	0	0	down	--	--	K01187 alpha-glucosidase [EC:3.2.1.20] | (RefSeq) LOC109769893; probable alpha-glucosidase Os06g0675700 (A)	ko00052: Galactose metabolism; ko00500: Starch and sucrose metabolism	probable alpha-glucosidase Os06g0675700 [Aegilops tauschii subsp. tauschii]	RecName: Full=Probable alpha-glucosidase Os06g0675700; EC=3.2.1.20; AltName: Full=Maltase; Flags: Precursor;	SubName: Full=Uncharacterized protein {ECO:0000313|EnsemblPlants:TRIAE_CS42_2AL_TGACv1_100213_AA0327460.1};	Maltase glucoamylase and related hydrolases, glycosyl hydrolase family 31	GO:0004558,alpha-1,4-glucosidase activity; GO:0030246,carbohydrate binding; GO:0032450,maltose alpha-glucosidase activity	PF01055.26:Glycosyl hydrolases family 31
novel.12637	4.3661	4.16603	4.16062	0.112775	0.0997181	0.0618736	-5.55225	0	0	down	--	--	--	--	PREDICTED: LOW QUALITY PROTEIN: probable leucine-rich repeat receptor-like protein kinase At5g63930 [Brachypodium distachyon]	RecName: Full=Probable leucine-rich repeat receptor-like protein kinase At5g63930; EC=2.7.11.1; Flags: Precursor;	SubName: Full=Receptor-like protein kinase 2 {ECO:0000313|EMBL:EMT05957.1, ECO:0000313|EnsemblPlants:EMT05957};	--	GO:0016021,integral component of membrane; GO:0005886,plasma membrane; GO:0005524,ATP binding; GO:0004674,protein serine/threonine kinase activity	--
novel.17232	0.303656	0.263698	0.223293	8.76207	9.14801	8.45636	5.02112	0	0	up	--	--	K15255 ATP-dependent DNA helicase PIF1 [EC:3.6.4.12] | (RefSeq) uncharacterized protein LOC111589791 (A)	--	hypothetical protein PAHAL_I04060 [Panicum hallii]	--	SubName: Full=Uncharacterized protein {ECO:0000313|EnsemblPlants:TRIAE_CS42_1BL_TGACv1_030468_AA0091740.1};	DNA helicase PIF1/RRM3	--	PF05970.14:PIF1-like helicase
novel.4398	5.48103	5.77099	5.38579	0.0466407	0.0337138	0.0275203	-7.28384	0	0	down	--	--	K02349 DNA polymerase theta [EC:2.7.7.7] | (RefSeq) LOC109785946; helicase and polymerase-containing protein TEBICHI (A)	--	helicase and polymerase-containing protein TEBICHI [Aegilops tauschii subsp. tauschii]	RecName: Full=Helicase and polymerase-containing protein TEBICHI; EC=3.6.4.-;	SubName: Full=Uncharacterized protein {ECO:0000313|EnsemblPlants:HORVU0Hr1G026710.4};	DNA polymerase theta/eta, DEAD-box superfamily	GO:0005737,cytoplasm; GO:0008409,5'-3' exonuclease activity; GO:0005524,ATP binding; GO:0003677,DNA binding; GO:0003887,DNA-directed DNA polymerase activity; GO:0004386,helicase activity; GO:0007049,cell cycle; GO:0051301,cell division; GO:0006261,DNA-dependent DNA replication; GO:1990067,intrachromosomal DNA recombination; GO:0009933,meristem structural organization; GO:0009640,photomorphogenesi…	PF00476.20:DNA polymerase family A
novel.10005	14.8767	16.1375	14.9723	1.06581	1.17723	1.38127	-3.69679	0	0	down	--	--	K14490 histidine-containing phosphotransfer peotein | (RefSeq) LOC109769667; histidine-containing phosphotransfer protein 2-like (A)	ko04075: Plant hormone signal transduction	histidine-containing phosphotransfer protein 2-like [Aegilops tauschii subsp. tauschii]	--	SubName: Full=Uncharacterized protein {ECO:0000313|EMBL:EMT19158.1, ECO:0000313|EnsemblPlants:EMT19158};	--	GO:0005622,intracellular; GO:0004871,NA; GO:0000160,phosphorelay signal transduction system	PF01695.17:IstB-like ATP binding protein
novel.13972	8.0472	7.54877	8.24549	0.405615	0.418941	0.314577	-4.41098	0	0	down	--	--	K03022 DNA-directed RNA polymerase III subunit RPC8 | (RefSeq) DNA-directed RNA polymerase III subunit RPC8-like (A)	ko03020: RNA polymerase	PREDICTED: E3 ubiquitin-protein ligase RBBP6-like isoform X3 [Brachypodium distachyon]	--	SubName: Full=Uncharacterized protein {ECO:0000313|EnsemblPlants:BRADI4G13220.1};	--	GO:0003676,nucleic acid binding; GO:0008270,zinc ion binding	--
novel.14909	19.3895	21.2998	16.5601	1.08424	0.975272	1.0191	-4.2489	0	0	down	--	--	K08238 xyloglucan 6-xylosyltransferase [EC:2.4.2.39] | (RefSeq) putative glycosyltransferase 5 (A)	--	probable glycosyltransferase 7 [Aegilops tauschii subsp. tauschii]	RecName: Full=Probable glycosyltransferase 7 {ECO:0000305}; Short=OsGT7 {ECO:0000303|PubMed:24834920}; EC=2.4.-.- {ECO:0000305};	SubName: Full=Uncharacterized protein {ECO:0000313|EnsemblPlants:TRIAE_CS42_6AL_TGACv1_472479_AA1522660.1};	Subunit of Golgi mannosyltransferase complex	GO:0005768,endosome; GO:0000139,Golgi membrane; GO:0016021,integral component of membrane; GO:0005802,trans-Golgi network; GO:0008378,galactosyltransferase activity; GO:0010392,galactoglucomannan metabolic process; GO:0051070,galactomannan biosynthetic process; GO:0010192,mucilage biosynthetic process	PF05637.12:galactosyl transferase GMA12/MNN10 family
novel.18838	7.14416	7.281	7.61062	0.637104	0.651472	0.759146	-3.45498	0	0	down	--	--	--	--	predicted protein [Hordeum vulgare subsp. vulgare]	--	SubName: Full=Uncharacterized protein {ECO:0000313|EnsemblPlants:TRIAE_CS42_7BL_TGACv1_576787_AA1855000.1};	--	--	PF14368.6:Probable lipid transfer
novel.19022	20.6545	23.7397	22.3177	0.449269	0.306934	0.388411	-5.88872	0	0	down	--	--	--	--	--	--	SubName: Full=Uncharacterized protein {ECO:0000313|EnsemblPlants:TRIAE_CS42_7BL_TGACv1_587131_AA1919820.1};	--	--	--
novel.11495	19.5967	19.0283	20.5655	0.759875	0.952347	0.971636	-4.49028	0	0	down	--	--	--	--	--	--	--	--	--	--
novel.1608	12.8149	16.0013	16.923	0.385366	0.482671	0.559288	-5.02028	0	0	down	--	--	K00109 2-hydroxyglutarate dehydrogenase [EC:1.1.99.2] | (RefSeq) L-2-hydroxyglutarate dehydrogenase, mitochondrial (A)	ko00650: Butanoate metabolism	somatic embryogenesis receptor kinase 2-like [Aegilops tauschii subsp. tauschii]	RecName: Full=Leucine-rich repeat protein 1 {ECO:0000303|PubMed:19712067}; Short=OsLRR1 {ECO:0000303|PubMed:19712067}; Flags: Precursor;	SubName: Full=Uncharacterized protein {ECO:0000313|EnsemblPlants:TRIAE_CS42_1BL_TGACv1_034269_AA0144040.1};	FOG: Leucine rich repeat	GO:0031901,early endosome membrane; GO:0031902,late endosome membrane; GO:0005886,plasma membrane; GO:0004675,transmembrane receptor protein serine/threonine kinase activity; GO:0007166,cell surface receptor signaling pathway; GO:0006952,defense response; GO:0006468,protein phosphorylation	--
novel.3712	76.9799	78.5469	86.1987	1.97495	2.24046	2.13206	-5.28018	0	0	down	--	--	--	--	--	--	SubName: Full=Uncharacterized protein {ECO:0000313|EMBL:EMT22440.1, ECO:0000313|EnsemblPlants:EMT22440};	--	--	--
novel.3711	38.0451	43.069	44.3226	0.199078	0.243432	0.155682	-7.71641	3.06218e-306	4.38306e-303	down	--	--	--	--	--	--	SubName: Full=Uncharacterized protein {ECO:0000313|EMBL:EMT22440.1, ECO:0000313|EnsemblPlants:EMT22440};	--	--	--
gene:TraesCSU02G132700	3.64	4.12	3.4	96.88	108.83	115.14	4.81413	4.48249e-306	6.28508e-303	up	--	gene:TraesCSU02G132700	--	--	hypothetical protein TRIUR3_02957 [Triticum urartu]	--	SubName: Full=Uncharacterized protein {ECO:0000313|EnsemblPlants:TRIAE_CS42_6AS_TGACv1_486361_AA1560500.1};	--	--	--
novel.13628	0.0322494	0.0647419	0.0450623	4.68483	4.61947	4.76176	6.56214	2.9241e-303	4.018e-300	up	--	--	--	--	hypothetical protein TRIUR3_27665 [Triticum urartu]	--	SubName: Full=Uncharacterized protein {ECO:0000313|EMBL:EMS53381.1, ECO:0000313|EnsemblPlants:TRIUR3_27665-P1};	--	--	--
novel.896	7.3405	7.67637	7.62323	0.642534	0.483201	0.56019	-3.77636	3.3797e-302	4.55298e-299	down	--	--	--	--	hypothetical protein TRIUR3_14553 [Triticum urartu]	--	SubName: Full=Uncharacterized protein {ECO:0000313|EnsemblPlants:TRIAE_CS42_1BS_TGACv1_050406_AA0171750.1};	--	--	--
novel.14656	0.272835	0.319014	0.341195	7.36279	6.84533	7.73335	4.51458	3.91169e-302	5.16832e-299	up	--	--	--	--	BAG family molecular chaperone regulator 7 [Aegilops tauschii subsp. tauschii]	RecName: Full=BAG family molecular chaperone regulator 7; AltName: Full=Bcl-2-associated athanogene 7;	SubName: Full=Uncharacterized protein {ECO:0000313|EnsemblPlants:TRIAE_CS42_7AS_TGACv1_569809_AA1824500.1};	--	GO:0005783,endoplasmic reticulum; GO:0005886,plasma membrane; GO:0009506,plasmodesma; GO:0005516,calmodulin binding; GO:0051087,chaperone binding; GO:0070417,cellular response to cold; GO:0034605,cellular response to heat; GO:0034620,cellular response to unfolded protein; GO:0006457,protein folding; GO:0043207,response to external biotic stimulus	--
gene:TraesCS1D02G103200	309.8	319.06	282.89	48.89	45.01	47.88	-2.7164	5.34833e-302	6.93315e-299	down	--	gene:TraesCS1D02G103200	--	--	uncharacterized protein LOC109761708 [Aegilops tauschii subsp. tauschii]	--	SubName: Full=Uncharacterized protein {ECO:0000313|EnsemblPlants:TRIAE_CS42_1DS_TGACv1_080943_AA0255910.1};	Predicted lipase	GO:0016021,integral component of membrane; GO:0016787,hydrolase activity; GO:0006629,lipid metabolic process	PF01764.25:Lipase (class 3)
gene:TraesCS5B02G319700	0.64	0.91	1	41.31	39.06	42.66	5.56132	1.80811e-301	2.30049e-298	up	--	gene:TraesCS5B02G319700	K01183 chitinase [EC:3.2.1.14] | (RefSeq) LOC109739692; xylanase inhibitor protein 1-like (A)	ko00520: Amino sugar and nucleotide sugar metabolism	xylanase inhibitor protein 1-like [Aegilops tauschii subsp. tauschii]	RecName: Full=Xylanase inhibitor protein 1; Short=XIP-1; Short=XIP-I; AltName: Full=Class III chitinase homolog; Flags: Precursor;	SubName: Full=Uncharacterized protein {ECO:0000313|EnsemblPlants:TRIAE_CS42_5BL_TGACv1_406159_AA1341520.1};	Chitinase	GO:0005576,extracellular region; GO:0005975,carbohydrate metabolic process; GO:0006952,defense response	PF00704.28:Glycosyl hydrolases family 18
gene:TraesCS3B02G047400	1.14	1.98	1.46	49.17	48.46	50.52	4.9844	1.06809e-299	1.33423e-296	up	--	gene:TraesCS3B02G047400	--	--	unnamed protein product [Triticum aestivum]	--	SubName: Full=Uncharacterized protein {ECO:0000313|EMBL:CDM80770.1, ECO:0000313|EnsemblPlants:TRIAE_CS42_U_TGACv1_642117_AA2111770.1};	--	--	PF03080.15:Neprosin
gene:TraesCS2A02G527700	38.62	36.84	37.88	2.09	2.72	2.73	-3.94275	3.66459e-299	4.496e-296	down	--	gene:TraesCS2A02G527700	K00660 chalcone synthase [EC:2.3.1.74] | (RefSeq) LOC109787049; chalcone synthase 2-like (A)	ko00941: Flavonoid biosynthesis; ko04712: Circadian rhythm - plant	chalcone synthase 2-like [Aegilops tauschii subsp. tauschii]	RecName: Full=Chalcone synthase 1; EC=2.3.1.74; AltName: Full=Naringenin-chalcone synthase 1;	SubName: Full=Uncharacterized protein {ECO:0000313|EnsemblPlants:TRIAE_CS42_2AL_TGACv1_096242_AA0318150.1};	--	GO:0016210,naringenin-chalcone synthase activity; GO:0009813,flavonoid biosynthetic process	PF00195.19:Chalcone and stilbene synthases, N-terminal domain
novel.5831	0.202284	0.349121	0.228315	10.9692	11.6762	13.3955	5.49442	1.84476e-298	2.22358e-295	up	--	--	--	--	uncharacterized protein LOC109780267 [Aegilops tauschii subsp. tauschii]	--	SubName: Full=Uncharacterized protein {ECO:0000313|EMBL:EMT18928.1, ECO:0000313|EnsemblPlants:EMT18928};	--	--	PF07893.13:Protein of unknown function (DUF1668)
novel.10464	0.489368	0.384948	0.381883	5.04058	5.51408	5.23665	3.61855	5.27338e-298	6.24668e-295	up	--	--	--	--	probable inactive poly [ADP-ribose]	--	RecName: Full=Poly [ADP-ribose] polymerase {ECO:0000256|RuleBase:RU362114}; Short=PARP {ECO:0000256|RuleBase:RU362114}; EC=2.4.2.30 {ECO:0000256|RuleBase:RU362114};	--	GO:0003950,NAD+ ADP-ribosyltransferase activity	--
novel.7874	0.089434	0.09547	0.104347	4.70578	4.97287	5.22203	5.63959	1.36983e-297	1.59515e-294	up	--	--	--	--	unnamed protein product [Triticum aestivum]	--	SubName: Full=Uncharacterized protein {ECO:0000313|EnsemblPlants:TRIAE_CS42_7DS_TGACv1_623116_AA2049750.1};	--	--	--
gene:TraesCS2A02G168200	265.1	225.16	256.13	42.26	43.96	45.64	-2.53077	1.36865e-294	1.56722e-291	down	--	Sucrose synthase [Source:UniProtKB/TrEMBL%3BAcc:A0A341Q089]	K00695 sucrose synthase [EC:2.4.1.13] | (RefSeq) LOC109744619; sucrose synthase 2 (A)	ko00500: Starch and sucrose metabolism	Sucrose synthase 2 [Triticum urartu]	RecName: Full=Sucrose synthase 2; EC=2.4.1.13; AltName: Full=Sucrose-UDP glucosyltransferase 2;	RecName: Full=Sucrose synthase {ECO:0000256|RuleBase:RU280817}; EC=2.4.1.13 {ECO:0000256|RuleBase:RU280817};	Glycosyltransferase	GO:0016157,sucrose synthase activity; GO:0005985,sucrose metabolic process	PF00862.19:Sucrose synthase
novel.13472	11.6941	12.708	13.3894	0.782511	0.550055	0.677782	-4.25776	2.43905e-294	2.74713e-291	down	--	--	K22683 aspartyl protease family protein [EC:3.4.23.-] | (RefSeq) LOC109745742; aspartyl protease family protein 2-like (A)	--	aspartyl protease family protein 2-like [Aegilops tauschii subsp. tauschii]	RecName: Full=Aspartic proteinase CDR1; EC=3.4.23.-; AltName: Full=Protein CONSTITUTIVE DISEASE RESISTANCE 1; Flags: Precursor;	SubName: Full=Uncharacterized protein {ECO:0000313|EnsemblPlants:TRIAE_CS42_5BL_TGACv1_404789_AA1310860.1};	Aspartyl protease	GO:0048046,apoplast; GO:0004190,aspartic-type endopeptidase activity; GO:0042742,defense response to bacterium; GO:0030163,protein catabolic process; GO:0010310,regulation of hydrogen peroxide metabolic process; GO:0010337,regulation of salicylic acid metabolic process	PF14543.6:Xylanase inhibitor N-terminal
gene:TraesCS6D02G040500	107.21	103.48	99.17	0.88	0.9	0.55	-7.09444	3.16126e-293	3.50314e-290	down	--	Histone H2A [Source:UniProtKB/TrEMBL%3BAcc:A0A341XAF2]	K11251 histone H2A | (RefSeq) LOC109765610; histone H2A.1-like (A)	--	histone H2A.1-like [Aegilops tauschii subsp. tauschii]	RecName: Full=Protein H2A.5; AltName: Full=wcH2A-2;	RecName: Full=Histone H2A {ECO:0000256|RuleBase:RU003767};	Histone 2A	GO:0000786,nucleosome; GO:0005634,nucleus; GO:0003677,DNA binding; GO:0046982,protein heterodimerization activity	PF00125.24:Core histone H2A/H2B/H3/H4
gene:TraesCS5B02G169600	1.34	1.07	0.76	37.01	36.57	36.32	5.08272	2.94483e-292	3.2115e-289	up	--	gene:TraesCS5B02G169600	K01179 endoglucanase [EC:3.2.1.4] | (RefSeq) LOC109745671; endoglucanase 3 (A)	ko00500: Starch and sucrose metabolism	endoglucanase 4-like [Aegilops tauschii subsp. tauschii]	RecName: Full=Endoglucanase 4; EC=3.2.1.4; AltName: Full=Endo-1,4-beta glucanase 4; AltName: Full=OsCel9F; AltName: Full=OsGLU14; Flags: Precursor;	RecName: Full=Endoglucanase {ECO:0000256|RuleBase:RU361166}; EC=3.2.1.4 {ECO:0000256|RuleBase:RU361166};	--	GO:0005576,extracellular region; GO:0008810,cellulase activity; GO:0071555,cell wall organization; GO:0030245,cellulose catabolic process	PF00759.19:Glycosyl hydrolase family 9
novel.13054	3.61436	3.4102	3.18003	0.104274	0.123148	0.120432	-4.90327	2.01457e-289	2.16267e-286	down	--	--	K18810 cyclin D1/2/4, plant | (RefSeq) LOC109778221; cyclin-D3-1-like (A)	--	Cyclin-D3-1 [Triticum urartu]	RecName: Full=AP-2 complex subunit mu; AltName: Full=Adaptor protein complex AP-2 subunit mu; AltName: Full=Adaptor protein-2 mu-adaptin; AltName: Full=Adaptor-related protein complex 2 subunit mu; AltName: Full=At-muA-Ad; AltName: Full=Clathrin assembly protein complex 2 mu medium chain; AltName: Full=Mu2-adaptin; AltName: Full=Protein AP47/50; Short=AtAP47/50;	SubName: Full=Uncharacterized protein {ECO:0000313|EnsemblPlants:TRIAE_CS42_5BL_TGACv1_404261_AA1292860.1};	Adaptor complexes medium subunit family	GO:0030131,clathrin adaptor complex; GO:0005905,clathrin-coated pit; GO:0005794,Golgi apparatus; GO:0005886,plasma membrane; GO:0008289,lipid binding; GO:0006897,endocytosis; GO:0006886,intracellular protein transport	--
gene:TraesCS1D02G284000	271.75	271.86	241.52	40.82	37.47	36.33	-2.80725	1.06939e-288	1.13035e-285	down	--	HSP70 [Source:UniProtKB/TrEMBL%3BAcc:Q9SAU8]	K03283 heat shock 70kDa protein 1/2/6/8 | (RefSeq) LOC109745079; probable mediator of RNA polymerase II transcription subunit 37c (A)	ko03040: Spliceosome; ko04141: Protein processing in endoplasmic reticulum; ko04144: Endocytosis	probable mediator of RNA polymerase II transcription subunit 37c [Aegilops tauschii subsp. tauschii]	RecName: Full=Heat shock cognate 70 kDa protein 2;	SubName: Full=Heat shock cognate 70 kDa protein {ECO:0000313|EMBL:EMT04103.1, ECO:0000313|EnsemblPlants:EMT04103};	Molecular chaperones HSP70/HSC70, HSP70 superfamily	GO:0005524,ATP binding	PF00012.20:Hsp70 protein
novel.8889	19.4509	22.105	19.7974	1.45791	1.94229	1.69767	-3.62122	4.95176e-284	5.15471e-281	down	--	--	--	--	unnamed protein product [Triticum aestivum]	RecName: Full=Defensin Tk-AMP-D3;	SubName: Full=Uncharacterized protein {ECO:0000313|EnsemblPlants:TRIAE_CS42_3DL_TGACv1_249128_AA0838820.1};	--	GO:0050832,defense response to fungus; GO:0031640,killing of cells of other organism	PF00304.20:Gamma-thionin family
gene:TraesCS7A02G341800	52.24	57.93	52.01	2.95	2.8	2.17	-4.38867	6.32046e-282	6.4813e-279	down	--	Reticulon-like protein [Source:UniProtKB/TrEMBL%3BAcc:A0A1D6CBE4]	K20723 reticulon-3 | (RefSeq) LOC109735537; reticulon-like protein B11 (A)	--	predicted protein [Hordeum vulgare subsp. vulgare]	RecName: Full=Reticulon-like protein B2; Short=AtRTNLB2; AltName: Full=VirB2-interacting protein 2;	RecName: Full=Reticulon-like protein {ECO:0000256|RuleBase:RU363132};	Reticulon	GO:0005783,endoplasmic reticulum; GO:0005789,endoplasmic reticulum membrane; GO:0071782,endoplasmic reticulum tubular network; GO:0005794,Golgi apparatus; GO:0071458,integral component of cytoplasmic side of endoplasmic reticulum membrane; GO:0005886,plasma membrane; GO:0071786,endoplasmic reticulum tubular network organization	PF02453.17:Reticulon
novel.13471	27.6749	28.4805	25.4219	2.31042	1.75085	2.28014	-3.71563	1.4138e-281	1.42503e-278	down	--	--	K22683 aspartyl protease family protein [EC:3.4.23.-] | (RefSeq) LOC109745742; aspartyl protease family protein 2-like (A)	--	aspartyl protease family protein 2-like [Aegilops tauschii subsp. tauschii]	RecName: Full=Aspartic proteinase nepenthesin-1; EC=3.4.23.12; AltName: Full=Nepenthesin-I; Flags: Precursor;	SubName: Full=Aspartic proteinase nepenthesin-1 {ECO:0000313|EMBL:EMT02514.1, ECO:0000313|EnsemblPlants:EMT02514};	Aspartyl protease	GO:0005576,extracellular region; GO:0004190,aspartic-type endopeptidase activity	PF14543.6:Xylanase inhibitor N-terminal
novel.13470	27.6889	28.4805	25.4219	2.31042	1.75085	2.28014	-3.71588	1.43115e-281	1.42503e-278	down	--	--	K22683 aspartyl protease family protein [EC:3.4.23.-] | (RefSeq) LOC109745742; aspartyl protease family protein 2-like (A)	--	aspartyl protease family protein 2-like [Aegilops tauschii subsp. tauschii]	RecName: Full=Aspartic proteinase nepenthesin-1; EC=3.4.23.12; AltName: Full=Nepenthesin-I; Flags: Precursor;	SubName: Full=Aspartic proteinase nepenthesin-1 {ECO:0000313|EMBL:EMT02514.1, ECO:0000313|EnsemblPlants:EMT02514};	Aspartyl protease	GO:0005576,extracellular region; GO:0004190,aspartic-type endopeptidase activity	PF14543.6:Xylanase inhibitor N-terminal
gene:TraesCS2B02G486800	1409.64	1851.13	1293.31	0.77	1.31	0.78	-10.6763	1.38409e-279	1.35849e-276	down	--	gene:TraesCS2B02G486800	--	--	--	--	SubName: Full=Uncharacterized protein {ECO:0000313|EnsemblPlants:TRIAE_CS42_2DL_TGACv1_158999_AA0530310.1};	--	--	--
gene:TraesCS5A02G139900	6.88	7.39	6.27	80.99	73.43	72.44	3.43436	2.11947e-279	2.05096e-276	up	--	MCP2f [Source:Projected from Arabidopsis thaliana (AT5G04200) UniProtKB/TrEMBL%3BAcc:A0A178U6S6]	K22684 metacaspase-1 [EC:3.4.22.-] | (RefSeq) LOC109739322; metacaspase-1 (A)	--	metacaspase 2 [Triticum monococcum]	RecName: Full=Metacaspase-9; Short=AtMC9; EC=3.4.22.-; Contains: RecName: Full=Metacaspase-9 subunit p20; Contains: RecName: Full=Metacaspase-9 subunit p10; AltName: Full=Metacaspase 2f; Short=AtMCP2f;	SubName: Full=Uncharacterized protein {ECO:0000313|EnsemblPlants:TRIAE_CS42_5AL_TGACv1_375996_AA1230340.1};	Metacaspase involved in regulation of apoptosis	GO:0048046,apoplast; GO:0008234,cysteine-type peptidase activity	PF00656.22:Caspase domain
novel.15401	1.20978	1.90108	1.38918	31.8546	33.9277	34.2665	4.43588	3.28153e-279	3.13136e-276	up	--	--	--	--	extensin-like [Aegilops tauschii subsp. tauschii]	--	--	--	--	--
novel.6282	0.108074	0.107647	0.119194	3.37265	3.2492	2.98029	4.79904	2.38463e-274	2.24433e-271	up	--	--	K15803 (-)-germacrene D synthase [EC:4.2.3.75] | (RefSeq) LOC109760189; alpha-humulene synthase-like (A)	ko00909: Sesquiterpenoid and triterpenoid biosynthesis	Peptide transporter PTR2 [Triticum urartu]	--	SubName: Full=Uncharacterized protein {ECO:0000313|EMBL:EMT06824.1, ECO:0000313|EnsemblPlants:EMT06824};	--	GO:0016021,integral component of membrane	--
gene:TraesCS7B02G337300	86.02	95.71	85.75	11.39	11.87	12.22	-2.94638	3.72863e-274	3.46183e-271	down	--	gene:TraesCS7B02G337300	--	--	predicted protein [Hordeum vulgare subsp. vulgare]	RecName: Full=Desiccation-related protein PCC13-62; Flags: Precursor;	SubName: Full=Uncharacterized protein {ECO:0000313|EnsemblPlants:TRIAE_CS42_7BL_TGACv1_577953_AA1886580.1};	--	GO:0071465,cellular response to desiccation; GO:1902075,cellular response to salt	PF13668.6:Ferritin-like domain
gene:TraesCS5D02G217400	26.38	27.89	25.31	1.08	0.84	0.86	-4.8711	2.86785e-272	2.62714e-269	down	--	gene:TraesCS5D02G217400	K20623 typhasterol/6-deoxotyphasterol 2alpha-hydroxylase | (RefSeq) LOC109739623; cytochrome P450 71A1-like (A)	ko00905: Brassinosteroid biosynthesis	cytochrome P450 71A1-like [Aegilops tauschii subsp. tauschii]	RecName: Full=Flavonoid 3'-monooxygenase; EC=1.14.13.21; AltName: Full=Cytochrome P450 75B1; AltName: Full=Flavonoid 3'-hydroxylase; Short=AtF3'H; AltName: Full=Protein TRANSPARENT TESTA 7;	SubName: Full=Uncharacterized protein {ECO:0000313|EnsemblPlants:TRIAE_CS42_5DL_TGACv1_434375_AA1434870.1};	Cytochrome P450 CYP2 subfamily	GO:0005789,endoplasmic reticulum membrane; GO:0016021,integral component of membrane; GO:0016020,membrane; GO:0016711,flavonoid 3'-monooxygenase activity; GO:0020037,heme binding; GO:0005506,iron ion binding; GO:0009813,flavonoid biosynthetic process; GO:0009733,response to auxin; GO:0044550,secondary metabolite biosynthetic process	PF00067.22:Cytochrome P450
novel.18362	0.257265	0.294329	0.322532	4.23172	4.39583	4.03638	3.82102	5.22879e-270	4.7269e-267	up	--	--	K17604 zinc finger SWIM domain-containing protein 3 | (RefSeq) protein FAR1-RELATED SEQUENCE 5-like (A)	--	hypothetical protein BRADI_2g35727v3, partial [Brachypodium distachyon]	RecName: Full=Protein FAR1-RELATED SEQUENCE 5;	SubName: Full=Uncharacterized protein {ECO:0000313|EnsemblPlants:TRIAE_CS42_7BS_TGACv1_594829_AA1958500.1};	--	GO:0005634,nucleus; GO:0008270,zinc ion binding; GO:0006355,regulation of transcription, DNA-templated	PF10551.9:MULE transposase domain
novel.5370	6.1204	6.37521	6.23726	0.471133	0.516397	0.381095	-3.79684	1.08805e-266	9.70836e-264	down	--	--	--	--	--	--	SubName: Full=Uncharacterized protein {ECO:0000313|EnsemblPlants:TRIAE_CS42_2DL_TGACv1_162104_AA0561840.1};	--	--	--
gene:TraesCS1A02G398200	91.78	102.17	97.89	0.65	0.67	1.21	-6.87814	2.61465e-266	2.30307e-263	down	--	gene:TraesCS1A02G398200	--	--	beta purothionin [Triticum urartu]	RecName: Full=Purothionin A-1; AltName: Full=Beta-purothionin; AltName: Full=Purothionin A-I; Contains: RecName: Full=Purothionin A-1; Contains: RecName: Full=Acidic protein; Flags: Precursor;	SubName: Full=Beta purothionin {ECO:0000313|EMBL:ACL11922.1};	--	GO:0005576,extracellular region; GO:0090729,toxin activity; GO:0006952,defense response	PF00321.17:Plant thionin
gene:TraesCS1D02G452300	3.69	4.84	5.2	68.32	69.56	67.71	3.87286	6.24999e-265	5.43551e-262	up	--	gene:TraesCS1D02G452300	K00940 nucleoside-diphosphate kinase [EC:2.7.4.6] | (RefSeq) LOC109755276; nucleoside diphosphate kinase 1 (A)	ko00230: Purine metabolism; ko00240: Pyrimidine metabolism; ko04016: MAPK signaling pathway - plant	predicted protein [Hordeum vulgare subsp. vulgare]	RecName: Full=Nucleoside diphosphate kinase IV, chloroplastic/mitochondrial; Short=NDK IV; Short=NDP kinase IV; Short=NDPK IV; EC=2.7.4.6; AltName: Full=Nucleoside diphosphate kinase 4; Flags: Precursor;	RecName: Full=Nucleoside diphosphate kinase {ECO:0000256|RuleBase:RU004013}; EC=2.7.4.6 {ECO:0000256|RuleBase:RU004013};	Nucleoside diphosphate kinase	GO:0009543,chloroplast thylakoid lumen; GO:0005622,intracellular; GO:0005758,mitochondrial intermembrane space; GO:0005739,mitochondrion; GO:0005524,ATP binding; GO:0004550,nucleoside diphosphate kinase activity; GO:0008270,zinc ion binding; GO:0006241,CTP biosynthetic process; GO:0006183,GTP biosynthetic process; GO:0006228,UTP biosynthetic process	PF00334.19:Nucleoside diphosphate kinase
gene:TraesCS6A02G055400	4.75	5.94	4.99	85.67	82.34	81.9	3.96303	1.045e-263	8.97461e-261	up	--	Histone H4 variant TH011 [Source:UniProtKB/Swiss-Prot%3BAcc:P62785]	K11254 histone H4 | (RefSeq) LOC109762297; histone H4 (A)	--	hypothetical protein SETIT_032292mg, partial [Setaria italica]	RecName: Full=Histone H4;	RecName: Full=Histone H4 {ECO:0000256|RuleBase:RU000528}; Flags: Fragment;	Histone H4	GO:0009507,chloroplast; GO:0005829,cytosol; GO:0000788,nuclear nucleosome; GO:0005730,nucleolus; GO:0005886,plasma membrane; GO:0009506,plasmodesma; GO:0009579,thylakoid; GO:0005774,vacuolar membrane; GO:0003677,DNA binding; GO:0042393,histone binding; GO:0046982,protein heterodimerization activity; GO:0006334,nucleosome assembly; GO:0009414,response to water deprivation	PF15511.6:Centromere kinetochore component CENP-T histone fold
gene:TraesCS6B02G164900	146.8	153.82	154.64	29.51	30.41	29.28	-2.38271	1.63845e-263	1.38975e-260	down	--	gene:TraesCS6B02G164900	K08770 ubiquitin C | (RefSeq) LOC109747268; polyubiquitin-A isoform X1 (A)	ko04120: Ubiquitin mediated proteolysis	PREDICTED: polyubiquitin isoform X1 [Musa acuminata subsp. malaccensis]	RecName: Full=Polyubiquitin; Contains: RecName: Full=Ubiquitin; Flags: Precursor; Fragment;	SubName: Full=Ubiquitin1 {ECO:0000313|EMBL:AQK68670.1}; SubName: Full=Ubiquitin2 {ECO:0000313|EMBL:AQK60491.1};	Ubiquitin and ubiquitin-like proteins	GO:0005737,cytoplasm; GO:0005634,nucleus	PF00240.23:Ubiquitin family
novel.7416	4.03995	4.17473	4.31369	0.1503	0.211018	0.13897	-4.67532	8.64011e-262	7.23925e-259	down	--	--	K01301 N-acetylated-alpha-linked acidic dipeptidase [EC:3.4.17.21] | (RefSeq) LOC109757082; probable glutamate carboxypeptidase 2 (A)	--	unnamed protein product [Triticum aestivum]	RecName: Full=UDP-D-apiose/UDP-D-xylose synthase;	SubName: Full=Uncharacterized protein {ECO:0000313|EMBL:CDM83170.1};	dTDP-glucose 4-6-dehydratase/UDP-glucuronic acid decarboxylase	GO:0005737,cytoplasm; GO:0003824,catalytic activity; GO:0050662,coenzyme binding; GO:0071555,cell wall organization	--
gene:TraesCS6B02G468200	2.68	2.32	2.96	20.67	21.02	19.89	2.92245	3.24214e-259	2.68375e-256	up	--	gene:TraesCS6B02G468200	K11000 callose synthase [EC:2.4.1.-] | (RefSeq) LOC109752687; callose synthase 3-like isoform X1 (A)	--	callose synthase 3-like isoform X2 [Aegilops tauschii subsp. tauschii]	RecName: Full=Callose synthase 3; EC=2.4.1.34; AltName: Full=1,3-beta-glucan synthase; AltName: Full=Protein GLUCAN SYNTHASE-LIKE 12;	SubName: Full=Uncharacterized protein {ECO:0000313|EnsemblPlants:TRIAE_CS42_6DL_TGACv1_527257_AA1701370.1};	1,3-beta-glucan synthase/callose synthase catalytic subunit	GO:0000148,1,3-beta-D-glucan synthase complex; GO:0016021,integral component of membrane; GO:0005886,plasma membrane; GO:0003843,1,3-beta-D-glucan synthase activity; GO:0006075,(1->3)-beta-D-glucan biosynthetic process; GO:0071555,cell wall organization; GO:0008360,regulation of cell shape	PF02364.15:1,3-beta-glucan synthase component
gene:TraesCS3B02G062700	8.2	10.71	13.04	248.78	230.23	284.09	4.54649	5.07743e-259	4.15292e-256	up	--	Non-specific lipid-transfer protein [Source:UniProtKB/TrEMBL%3BAcc:A0A341S9U9]	--	--	type 1 non-specific lipid transfer protein precursor, partial [Triticum turgidum subsp. durum]	RecName: Full=Non-specific lipid-transfer protein 4.1; Short=LTP 4.1; AltName: Full=CW-21; Short=CW21; Flags: Precursor;	SubName: Full=Uncharacterized protein {ECO:0000313|EnsemblPlants:TRIAE_CS42_3B_TGACv1_224864_AA0802380.1};	--	GO:0008289,lipid binding; GO:0006869,lipid transport	PF00234.22:Protease inhibitor/seed storage/LTP family
novel.11512	3.86198	3.90985	3.36386	0.095199	0.082663	0.117704	-5.26622	1.12111e-258	9.06188e-256	down	--	--	--	--	--	--	--	--	--	--
gene:TraesCS3D02G004900	156.85	141.84	186.74	13.84	12.58	14.88	-3.58343	3.61716e-258	2.88973e-255	down	--	gene:TraesCS3D02G004900	--	--	uncharacterized protein LOC109770096 [Aegilops tauschii subsp. tauschii]	RecName: Full=Pectinesterase inhibitor; AltName: Full=AdPMEI; Short=PMEI; AltName: Full=Pectin methylesterase inhibitor; Flags: Precursor;	SubName: Full=Uncharacterized protein {ECO:0000313|EnsemblPlants:TRIAE_CS42_3DS_TGACv1_272179_AA0916370.1};	--	GO:0005737,cytoplasm; GO:0046910,pectinesterase inhibitor activity	PF04043.15:Plant invertase/pectin methylesterase inhibitor
novel.4816	9.92646	10.6996	10.5227	0.10988	0.217573	0.093964	-6.2201	6.41879e-256	5.069e-253	down	--	--	--	--	PREDICTED: putative receptor-like protein kinase At4g00960 [Brachypodium distachyon]	RecName: Full=Cysteine-rich repeat secretory protein 38; Flags: Precursor;	SubName: Full=Uncharacterized protein {ECO:0000313|EMBL:KQK13773.1, ECO:0000313|EnsemblPlants:BRADI1G12397.1};	--	GO:0005618,cell wall; GO:0005576,extracellular region; GO:0005773,vacuole; GO:0009737,response to abscisic acid	PF01657.17:Salt stress response/antifungal
gene:TraesCS2D02G300100	3.61	4.14	3.25	57.51	54.57	50.68	3.85548	1.0857e-255	8.47647e-253	up	--	gene:TraesCS2D02G300100	--	--	loricrin-like [Aegilops tauschii subsp. tauschii]	RecName: Full=Abscisic stress-ripening protein 3;	SubName: Full=Uncharacterized protein {ECO:0000313|EMBL:ADK98522.1};	--	GO:0006950,response to stress	PF02496.16:ABA/WDS induced protein
gene:TraesCS7D02G428200	127.3	139.01	127.09	19.84	18.68	16.93	-2.85801	9.2383e-253	7.13166e-250	down	--	gene:TraesCS7D02G428200	--	--	predicted protein [Hordeum vulgare subsp. vulgare]	RecName: Full=Desiccation-related protein PCC13-62; Flags: Precursor;	SubName: Full=Uncharacterized protein {ECO:0000313|EnsemblPlants:TRIAE_CS42_7DL_TGACv1_604698_AA2000830.1};	--	GO:0071465,cellular response to desiccation; GO:1902075,cellular response to salt	PF13668.6:Ferritin-like domain
gene:TraesCS1D02G000200	62.32	55.17	72.23	0.9	0.95	0.67	-6.2683	3.98114e-252	3.03916e-249	down	--	gene:TraesCS1D02G000200	--	--	--	--	--	--	--	--
novel.19487	2.97964	2.54985	2.8379	0.125	0.12616	0.0921071	-4.60378	5.28824e-252	3.99262e-249	down	--	--	K12449 UDP-apiose/xylose synthase | (RefSeq) LOC109731739; UDP-D-apiose/UDP-D-xylose synthase (A)	ko00520: Amino sugar and nucleotide sugar metabolism	uncharacterized protein LOC109739251 isoform X1 [Aegilops tauschii subsp. tauschii]	RecName: Full=UDP-D-apiose/UDP-D-xylose synthase;	SubName: Full=Uncharacterized protein {ECO:0000313|EnsemblPlants:TRIAE_CS42_7AS_TGACv1_571097_AA1844470.1};	dTDP-glucose 4-6-dehydratase/UDP-glucuronic acid decarboxylase	GO:0005737,cytoplasm; GO:0003824,catalytic activity; GO:0050662,coenzyme binding; GO:0071555,cell wall organization	PF05653.14:Magnesium transporter NIPA
gene:TraesCS3D02G010700	2.17	1.73	1.99	35.38	33.99	37.2	4.14593	2.5142e-251	1.87759e-248	up	--	gene:TraesCS3D02G010700	K09553 stress-induced-phosphoprotein 1 | (RefSeq) LOC109740570; hsp70-Hsp90 organizing protein (A)	--	uncharacterized protein LOC109768588 isoform X1 [Aegilops tauschii subsp. tauschii]	RecName: Full=Tetratricopeptide repeat domain-containing protein PYG7, chloroplastic {ECO:0000305}; AltName: Full=Protein PALE YELLOW GREEN 7 homolog {ECO:0000305}; Flags: Precursor;	SubName: Full=Uncharacterized protein {ECO:0000313|EnsemblPlants:TRIAE_CS42_3DS_TGACv1_271782_AA0907860.1};	--	GO:0009535,chloroplast thylakoid membrane; GO:0016021,integral component of membrane; GO:0048564,photosystem I assembly	PF07719.17:Tetratricopeptide repeat
gene:TraesCS6B02G315100	59.57	70.77	58.98	4.24	4.85	4.26	-3.8587	2.76937e-251	2.04591e-248	down	--	gene:TraesCS6B02G315100	K08238 xyloglucan 6-xylosyltransferase [EC:2.4.2.39] | (RefSeq) LOC109787156; probable glycosyltransferase 3 (A)	--	probable glycosyltransferase 7 [Aegilops tauschii subsp. tauschii]	RecName: Full=Probable glycosyltransferase 7 {ECO:0000305}; Short=OsGT7 {ECO:0000303|PubMed:24834920}; EC=2.4.-.- {ECO:0000305};	SubName: Full=Uncharacterized protein {ECO:0000313|EnsemblPlants:TRIAE_CS42_6BL_TGACv1_502095_AA1623080.1};	Subunit of Golgi mannosyltransferase complex	GO:0005768,endosome; GO:0000139,Golgi membrane; GO:0016021,integral component of membrane; GO:0005802,trans-Golgi network; GO:0008378,galactosyltransferase activity; GO:0010392,galactoglucomannan metabolic process; GO:0051070,galactomannan biosynthetic process; GO:0010192,mucilage biosynthetic process	PF05637.12:galactosyl transferase GMA12/MNN10 family
gene:TraesCS1B02G124600	57.95	57.4	54.43	8.24	6.7	7.41	-2.95551	3.6004e-251	2.63155e-248	down	--	gene:TraesCS1B02G124600	--	--	predicted protein [Hordeum vulgare subsp. vulgare]	RecName: Full=Pyrophosphate-energized vacuolar membrane proton pump 1; EC=3.6.1.1; AltName: Full=Pyrophosphate-energized inorganic pyrophosphatase 1; Short=H(+)-PPase 1; AltName: Full=Vacuolar proton pyrophosphatase 1; AltName: Full=Vacuolar proton pyrophosphatase 3;	SubName: Full=Uncharacterized protein {ECO:0000313|EnsemblPlants:TRIAE_CS42_1BS_TGACv1_049399_AA0152230.1};	--	GO:0009507,chloroplast; GO:0009941,chloroplast envelope; GO:0010008,endosome membrane; GO:0005794,Golgi apparatus; GO:0016021,integral component of membrane; GO:0016020,membrane; GO:0005739,mitochondrion; GO:0000325,plant-type vacuole; GO:0009705,plant-type vacuole membrane; GO:0005886,plasma membrane; GO:0005774,vacuolar membrane; GO:0005773,vacuole; GO:0009678,hydrogen-translocating pyrophospha…	PF03030.16:Inorganic H+ pyrophosphatase
novel.7434	0.79172	0.789787	0.958411	7.11976	7.26244	7.27707	3.05759	3.76717e-251	2.72446e-248	up	--	--	--	--	Superoxide-generating NADPH oxidase heavy chain subunit B [Triticum urartu]	--	SubName: Full=Superoxide-generating NADPH oxidase heavy chain subunit B {ECO:0000313|EMBL:EMS45573.1, ECO:0000313|EnsemblPlants:TRIUR3_31975-P1};	--	GO:0016021,integral component of membrane; GO:0003676,nucleic acid binding; GO:0016491,oxidoreductase activity	PF13456.6:Reverse transcriptase-like
gene:TraesCS3D02G438300	84.03	82.03	89.87	5.85	5.05	4.34	-4.09882	1.28336e-250	9.18474e-248	down	--	gene:TraesCS3D02G438300	--	--	uncharacterized protein LOC109778420 [Aegilops tauschii subsp. tauschii]	--	SubName: Full=Uncharacterized protein {ECO:0000313|EnsemblPlants:TRIAE_CS42_3DL_TGACv1_250271_AA0865210.2};	--	--	--
novel.5794	0.063816	0.0503017	0.0431712	8.76134	9.00421	10.0006	7.37921	1.19354e-249	8.45383e-247	up	--	--	--	--	Carotenoid isomerase, chloroplastic [Triticum urartu]	--	SubName: Full=Carotenoid isomerase, chloroplastic {ECO:0000313|EMBL:EMS60250.1, ECO:0000313|EnsemblPlants:TRIUR3_33425-P1};	--	GO:0046608,carotenoid isomerase activity; GO:0016117,carotenoid biosynthetic process	--
gene:TraesCS2D02G525300	6.03	6.69	6.78	46.69	47.42	42.28	2.77524	1.34345e-248	9.41853e-246	up	--	gene:TraesCS2D02G525300	K15920 xylan 1,4-beta-xylosidase [EC:3.2.1.37] | (RefSeq) LOC109786448; beta-D-xylosidase 4-like (A)	ko00520: Amino sugar and nucleotide sugar metabolism	beta-D-xylosidase 4-like [Aegilops tauschii subsp. tauschii]	RecName: Full=Beta-D-xylosidase 4; Short=AtBXL4; EC=3.2.1.37; Flags: Precursor;	SubName: Full=Uncharacterized protein {ECO:0000313|EnsemblPlants:TRIAE_CS42_2DL_TGACv1_159251_AA0535430.1};	--	GO:0048046,apoplast; GO:0005618,cell wall; GO:0009044,xylan 1,4-beta-xylosidase activity; GO:0009627,systemic acquired resistance; GO:0045493,xylan catabolic process	PF01915.22:Glycosyl hydrolase family 3 C-terminal domain
gene:TraesCS3D02G095700	179.03	181.77	182.88	0.89	0.65	0.64	-7.99066	9.80213e-248	6.80258e-245	down	--	gene:TraesCS3D02G095700	--	--	alpha-amylase inhibitor 0.19 [Aegilops tauschii subsp. tauschii]	RecName: Full=Alpha-amylase inhibitor 0.19; AltName: Full=0.19 alpha-AI; Short=0.19 AI; AltName: Allergen=Tri a 28;	SubName: Full=Uncharacterized protein {ECO:0000313|EnsemblPlants:TRIAE_CS42_3DS_TGACv1_273679_AA0932870.1};	--	GO:0005615,extracellular space; GO:0015066,alpha-amylase inhibitor activity; GO:0019863,IgE binding; GO:0004867,serine-type endopeptidase inhibitor activity	PF00234.22:Protease inhibitor/seed storage/LTP family
gene:TraesCS5B02G470100	53.93	56.66	52.18	10.33	10.83	10.88	-2.37626	1.9829e-247	1.36235e-244	down	--	gene:TraesCS5B02G470100	K08176 MFS transporter, PHS family, inorganic phosphate transporter | (RefSeq) LOC109761397; probable inorganic phosphate transporter 1-8 (A)	--	probable inorganic phosphate transporter 1-8 [Aegilops tauschii subsp. tauschii]	RecName: Full=Inorganic phosphate transporter 1-6; Short=OsPT6; Short=OsPht1;6; AltName: Full=H(+)/Pi cotransporter; AltName: Full=OsLPT1; AltName: Full=OsLPT6:1;	SubName: Full=Uncharacterized protein {ECO:0000313|EnsemblPlants:TRIAE_CS42_5BL_TGACv1_404641_AA1307160.1};	Inorganic phosphate transporter	GO:0005887,integral component of plasma membrane; GO:0005315,inorganic phosphate transmembrane transporter activity; GO:0015293,symporter activity; GO:0006817,phosphate ion transport	PF00083.24:Sugar (and other) transporter
gene:TraesCSU02G207700	1.28	1.45	1.14	29.8	28.62	30.01	4.48426	7.88089e-247	5.36096e-244	up	--	gene:TraesCSU02G207700	K16290 xylem cysteine proteinase [EC:3.4.22.-] | (RefSeq) LOC109741989; cysteine protease XCP1-like (A)	--	Ananain [Triticum urartu]	RecName: Full=Senescence-specific cysteine protease SAG39 {ECO:0000305}; EC=3.4.22.- {ECO:0000305}; AltName: Full=Cysteine proteinase SAG39 {ECO:0000305}; AltName: Full=Protein SENESCENCE-ASSOCIATED GENE 39 {ECO:0000303|PubMed:20439547}; Flags: Precursor;	SubName: Full=Uncharacterized protein {ECO:0000313|EnsemblPlants:TRIAE_CS42_7BL_TGACv1_576946_AA1860860.2};	Cysteine proteinase Cathepsin L	GO:0005615,extracellular space; GO:0005764,lysosome; GO:0010282,senescence-associated vacuole; GO:0004197,cysteine-type endopeptidase activity; GO:0007568,aging; GO:0010150,leaf senescence; GO:0010623,programmed cell death involved in cell development; GO:0051603,proteolysis involved in cellular protein catabolic process; GO:0009737,response to abscisic acid; GO:0009723,response to ethylene; GO:0…	PF00112.23:Papain family cysteine protease
novel.1927	92.6685	91.6124	90.266	9.29855	9.38304	12.0407	-3.19082	1.68518e-246	1.1351e-243	down	--	--	--	--	hypothetical protein TRIUR3_26926 [Triticum urartu]	--	SubName: Full=Uncharacterized protein {ECO:0000313|EnsemblPlants:TRIAE_CS42_1BL_TGACv1_030332_AA0087070.1};	--	--	--
novel.10074	3.26687	2.81403	3.19914	0.0543685	0.111086	0.0721681	-5.30129	7.59861e-246	5.06857e-243	down	--	--	--	--	hypothetical protein TRIUR3_18913 [Triticum urartu]	--	SubName: Full=Uncharacterized protein {ECO:0000313|EMBL:EMS59454.1, ECO:0000313|EnsemblPlants:TRIUR3_18913-P1};	--	--	--
novel.6674	44.7616	54.1327	45.2601	5.33809	5.64489	5.75045	-3.13962	1.1592e-244	7.65797e-242	down	--	--	--	--	--	--	--	--	--	--
novel.7563	8.6466	7.69703	9.49873	0.507731	0.333303	0.470106	-4.31569	1.42392e-244	9.3172e-242	down	--	--	K04506 E3 ubiquitin-protein ligase SIAH1 [EC:2.3.2.27] | (RefSeq) E3 ubiquitin-protein ligase SINAT5-like (A)	ko04120: Ubiquitin mediated proteolysis	PREDICTED: E3 ubiquitin-protein ligase SINAT5-like isoform X1 [Brachypodium distachyon]	RecName: Full=E3 ubiquitin-protein ligase DIS1 {ECO:0000305}; EC=2.3.2.27 {ECO:0000269|PubMed:21719639}; AltName: Full=Drought-induced SINA protein 1 {ECO:0000303|PubMed:21719639}; Short=OsDIS1 {ECO:0000303|PubMed:21719639}; AltName: Full=RING-type E3 ubiquitin transferase DIS1 {ECO:0000305};	SubName: Full=Uncharacterized protein {ECO:0000313|EnsemblPlants:TRIAE_CS42_2BL_TGACv1_129636_AA0391230.1};	Zn finger protein	GO:0005737,cytoplasm; GO:0005634,nucleus; GO:0061630,ubiquitin protein ligase activity; GO:0008270,zinc ion binding; GO:0007275,multicellular organism development; GO:0080148,negative regulation of response to water deprivation; GO:0006511,ubiquitin-dependent protein catabolic process	PF03145.16:Seven in absentia protein family
gene:TraesCS3A02G442700	768.2	726.2	681.1	92.88	103.98	111.21	-2.85156	8.72523e-244	5.65535e-241	down	--	gene:TraesCS3A02G442700	--	--	Defensin Tk-AMP-D1.1 [Triticum urartu]	RecName: Full=Defensin Tk-AMP-D1.1;	SubName: Full=Defensin Tk-AMP-D1.1 {ECO:0000313|EMBL:EMS52277.1, ECO:0000313|EnsemblPlants:TRIUR3_12197-P1};	--	GO:0050832,defense response to fungus; GO:0031640,killing of cells of other organism	PF00304.20:Gamma-thionin family
gene:TraesCS5D02G534000	1.25	1.67	1.68	24.13	25.76	24.58	3.98167	1.49196e-242	9.57993e-240	up	--	gene:TraesCS5D02G534000	K08829 male germ cell-associated kinase [EC:2.7.11.22] | (RefSeq) LOC109760773; cyclin-dependent kinase F-3 isoform X1 (A)	--	cyclin-dependent kinase F-3 isoform X1 [Aegilops tauschii subsp. tauschii]	RecName: Full=Cyclin-dependent kinase F-3; Short=CDKF;3; EC=2.7.11.22; EC=2.7.11.23; AltName: Full=Serine/threonine-protein kinase MHK-like protein 1;	SubName: Full=Uncharacterized protein {ECO:0000313|EnsemblPlants:TRIAE_CS42_5DL_TGACv1_434075_AA1428420.3};	MAPK related serine/threonine protein kinase	GO:0005737,cytoplasm; GO:0005634,nucleus; GO:0005524,ATP binding; GO:0004693,cyclin-dependent protein serine/threonine kinase activity; GO:0004674,protein serine/threonine kinase activity; GO:0008353,RNA polymerase II CTD heptapeptide repeat kinase activity; GO:0035556,intracellular signal transduction; GO:0010468,regulation of gene expression	PF00069.25:Protein kinase domain
novel.12723	0.0351806	0.0604764	0.0341133	5.63335	5.89564	6.9839	7.09574	1.97403e-242	1.2558e-239	up	--	--	--	--	--	--	SubName: Full=Uncharacterized protein {ECO:0000313|EnsemblPlants:TRIAE_CS42_7BL_TGACv1_577034_AA1863450.1};	--	--	--
gene:TraesCS3D02G435300	393.2	396.61	366.36	35.9	43.67	47.84	-3.21387	6.37806e-242	4.02023e-239	down	--	gene:TraesCS3D02G435300	--	--	defensin [Triticum aestivum]	RecName: Full=Defensin Tk-AMP-D3;	SubName: Full=Uncharacterized protein {ECO:0000313|EnsemblPlants:TRIAE_CS42_3DL_TGACv1_250686_AA0871940.1};	--	GO:0050832,defense response to fungus; GO:0031640,killing of cells of other organism	PF00304.20:Gamma-thionin family
novel.581	0.0832602	0.100083	0.119284	3.06698	3.14324	3.42968	4.94283	1.04132e-239	6.50397e-237	up	--	--	--	--	hypothetical protein TRIUR3_03309 [Triticum urartu]	--	SubName: Full=Uncharacterized protein {ECO:0000313|EMBL:EMS50785.1, ECO:0000313|EnsemblPlants:TRIUR3_03309-P1};	--	--	--
novel.20214	0.320073	0.307373	0.239533	4.30386	4.37801	4.49178	3.89048	1.41664e-239	8.76846e-237	up	--	--	--	--	unnamed protein product [Triticum aestivum]	--	SubName: Full=Uncharacterized protein {ECO:0000313|EMBL:CDM80289.1};	--	--	--
novel.12079	0.377134	0.349858	0.504454	5.34179	6.02587	5.52275	3.74214	4.43046e-238	2.71781e-235	up	--	--	K14290 exportin-1 | (RefSeq) hypothetical protein (A)	ko03008: Ribosome biogenesis in eukaryotes; ko03013: RNA transport	Exportin-1 [Triticum urartu]	RecName: Full=Protein EXPORTIN 1B {ECO:0000303|PubMed:18791220};	SubName: Full=Uncharacterized protein {ECO:0000313|EnsemblPlants:HORVU5Hr1G124770.11};	Nuclear transport receptor CRM1/MSN5 (importin beta superfamily)	GO:0005737,cytoplasm; GO:0031965,nuclear membrane; GO:0005643,nuclear pore; GO:0005634,nucleus; GO:0009506,plasmodesma; GO:0005049,nuclear export signal receptor activity; GO:0008536,Ran GTPase binding; GO:0009553,embryo sac development; GO:0051028,mRNA transport; GO:0009555,pollen development; GO:0009846,pollen germination; GO:0009860,pollen tube growth; GO:0046825,regulation of protein export f…	PF08767.11:CRM1 C terminal
gene:TraesCS6B02G210000	86.63	89.07	83.63	8.02	6.16	5.56	-3.74581	2.39562e-237	1.45656e-234	down	--	gene:TraesCS6B02G210000	K14684 solute carrier family 25 (mitochondrial phosphate transporter), member 23/24/25/41 | (RefSeq) LOC109780029; adenine nucleotide transporter BT1, chloroplastic/amyloplastic/mitochondrial-like (A)	--	ADP-glucose brittle-1 transporter precursor [Triticum aestivum]	RecName: Full=Adenine nucleotide transporter BT1, chloroplastic/amyloplastic/mitochondrial; AltName: Full=Protein brittle-1; Flags: Precursor;	SubName: Full=Uncharacterized protein {ECO:0000313|EnsemblPlants:TRIAE_CS42_6BS_TGACv1_513630_AA1646110.1};	Mitochondrial solute carrier protein	GO:0033098,amyloplast inner membrane; GO:0009706,chloroplast inner membrane; GO:0016021,integral component of membrane; GO:0005743,mitochondrial inner membrane; GO:0015866,ADP transport; GO:0090480,purine nucleotide-sugar transmembrane transport	PF00153.27:Mitochondrial carrier protein
gene:TraesCS4D02G218700	33.27	34.37	31.75	1.45	1.23	1.3	-4.67329	2.12013e-236	1.27775e-233	down	--	gene:TraesCS4D02G218700	K13081 leucoanthocyanidin reductase [EC:1.17.1.3] | (RefSeq) LOC109751108; leucoanthocyanidin reductase-like (A)	ko00941: Flavonoid biosynthesis	leucoanthocyanidin reductase-like [Aegilops tauschii subsp. tauschii]	RecName: Full=Leucoanthocyanidin reductase; Short=Leucocyanidin reductase; EC=1.17.1.3;	SubName: Full=Leucoanthocyanidin reductase {ECO:0000313|EMBL:EMT15815.1, ECO:0000313|EnsemblPlants:EMT15815};	--	GO:0033788,leucoanthocyanidin reductase activity; GO:0010023,proanthocyanidin biosynthetic process	PF05368.13:NmrA-like family
novel.5246	0.014022	0.039727	0.039221	2.84481	2.93609	2.98775	6.48898	3.39906e-235	2.03072e-232	up	--	--	--	--	uncharacterized protein LOC109786679 isoform X1 [Aegilops tauschii subsp. tauschii]	--	SubName: Full=Uncharacterized protein {ECO:0000313|EnsemblPlants:HORVU5Hr1G047190.36};	--	--	--
gene:TraesCS5B02G348900	199.71	216.79	175.34	10.12	12.52	11.2	-4.16146	8.36177e-234	4.95254e-231	down	--	Histone H4 variant TH011 [Source:UniProtKB/Swiss-Prot%3BAcc:P62785]	K11254 histone H4 | (RefSeq) LOC109762297; histone H4 (A)	--	hypothetical protein SETIT_032292mg, partial [Setaria italica]	RecName: Full=Histone H4;	RecName: Full=Histone H4 {ECO:0000256|RuleBase:RU000528}; Flags: Fragment;	Histone H4	GO:0009507,chloroplast; GO:0005829,cytosol; GO:0000788,nuclear nucleosome; GO:0005730,nucleolus; GO:0005886,plasma membrane; GO:0009506,plasmodesma; GO:0009579,thylakoid; GO:0005774,vacuolar membrane; GO:0003677,DNA binding; GO:0042393,histone binding; GO:0046982,protein heterodimerization activity; GO:0006334,nucleosome assembly; GO:0009414,response to water deprivation	PF15511.6:Centromere kinetochore component CENP-T histone fold
gene:TraesCS5A02G460300	51.3	52.47	50.21	8.23	8.95	8.05	-2.64073	2.12749e-233	1.24931e-230	down	--	gene:TraesCS5A02G460300	K08176 MFS transporter, PHS family, inorganic phosphate transporter | (RefSeq) LOC109761397; probable inorganic phosphate transporter 1-8 (A)	--	probable inorganic phosphate transporter 1-8 [Aegilops tauschii subsp. tauschii]	RecName: Full=Inorganic phosphate transporter 1-6; Short=OsPT6; Short=OsPht1;6; AltName: Full=H(+)/Pi cotransporter; AltName: Full=OsLPT1; AltName: Full=OsLPT6:1;	SubName: Full=Uncharacterized protein {ECO:0000313|EnsemblPlants:TRIAE_CS42_5AL_TGACv1_375089_AA1215870.1};	Inorganic phosphate transporter	GO:0005887,integral component of plasma membrane; GO:0005315,inorganic phosphate transmembrane transporter activity; GO:0015293,symporter activity; GO:0006817,phosphate ion transport	PF00083.24:Sugar (and other) transporter
gene:TraesCS1B02G387000	3.87	4.21	5.04	57.5	54.8	56.88	3.65794	2.66935e-233	1.55422e-230	up	--	gene:TraesCS1B02G387000	K06875 programmed cell death protein 5 | (RefSeq) LOC109781480; DNA-binding protein DDB_G0278111 (A)	--	DNA-binding protein DDB_G0278111 [Aegilops tauschii subsp. tauschii]	--	SubName: Full=Uncharacterized protein {ECO:0000313|EnsemblPlants:TRIAE_CS42_1BL_TGACv1_031648_AA0117840.1};	Apoptosis-related protein/predicted DNA-binding protein	GO:0005829,cytosol; GO:0005634,nucleus; GO:0003684,damaged DNA binding; GO:0006281,DNA repair; GO:0012501,programmed cell death	PF01984.20:Double-stranded DNA-binding domain
gene:TraesCS3B02G021700	3.15	2.94	3.24	26.27	26.27	24.54	3.01592	9.11061e-233	5.26004e-230	up	--	Glycosyltransferase%2C HGA-like%2C putative%2Cexpressed [Source:UniProtKB/TrEMBL%3BAcc:D8L9T0]	--	--	glycosyltransferase, HGA-like, putative,expressed [Triticum aestivum]	--	SubName: Full=Glycosyltransferase, HGA-like, putative,expressed {ECO:0000313|EMBL:CBH32641.1, ECO:0000313|EnsemblPlants:TRIAE_CS42_3B_TGACv1_223735_AA0786430.1};	Uncharacterized conserved protein	GO:0016757,transferase activity, transferring glycosyl groups	PF04577.14:Protein of unknown function (DUF563)
novel.36	0.719514	0.666096	0.711247	10.7025	12.9253	10.7477	4.00025	1.53616e-232	8.79518e-230	up	--	--	--	--	--	--	SubName: Full=Uncharacterized protein {ECO:0000313|EnsemblPlants:TRIAE_CS42_1BL_TGACv1_032487_AA0130400.1};	--	--	--
novel.616	0.137038	0.117637	0.112136	3.07354	2.67462	2.67264	4.48285	1.77581e-232	1.00832e-229	up	--	--	K01528 dynamin GTPase [EC:3.6.5.5] | (Kazusa) Lj0g3v0199559.2; - (A)	ko04144: Endocytosis	polyprotein [Oryza australiensis]	RecName: Full=Retrovirus-related Pol polyprotein from transposon TNT 1-94; Includes: RecName: Full=Protease; EC=3.4.23.-; Includes: RecName: Full=Reverse transcriptase; EC=2.7.7.49; Includes: RecName: Full=Endonuclease;	SubName: Full=Uncharacterized protein {ECO:0000313|EnsemblPlants:TRIAE_CS42_2DL_TGACv1_162101_AA0561830.1};	FOG: Transposon-encoded proteins with TYA, reverse transcriptase, integrase domains in various combinations	GO:0004190,aspartic-type endopeptidase activity; GO:0004519,endonuclease activity; GO:0003676,nucleic acid binding; GO:0003964,RNA-directed DNA polymerase activity; GO:0008270,zinc ion binding; GO:0015074,DNA integration	PF07727.14:Reverse transcriptase (RNA-dependent DNA polymerase)
gene:TraesCS2B02G392500	48.19	53.36	57.22	4.77	4.63	4.95	-3.49793	1.97867e-232	1.1143e-229	down	--	Similar to Alpha-amylase/subtilisin inhibitor (RASI) [Source: Projected from Oryza sativa (Os04g0526600)]	--	--	endogenous alpha-amylase/subtilisin inhibitor [Aegilops tauschii subsp. tauschii]	RecName: Full=Endogenous alpha-amylase/subtilisin inhibitor; AltName: Full=WASI;	SubName: Full=Uncharacterized protein {ECO:0000313|EnsemblPlants:TRIAE_CS42_2BL_TGACv1_130139_AA0404860.1};	--	GO:0015066,alpha-amylase inhibitor activity; GO:0004867,serine-type endopeptidase inhibitor activity	PF00197.18:Trypsin and protease inhibitor
gene:TraesCS4A02G418100	1.28	1.88	1.54	36.72	37.06	39.48	4.55827	2.59462e-232	1.4493e-229	up	--	gene:TraesCS4A02G418100	--	--	unknown [Triticum monococcum]	RecName: Full=Succinate dehydrogenase subunit 5, mitochondrial {ECO:0000305}; Flags: Precursor;	SubName: Full=Uncharacterized protein {ECO:0000313|EnsemblPlants:TRIAE_CS42_1BL_TGACv1_030553_AA0093870.1};	--	GO:0005749,mitochondrial respiratory chain complex II, succinate dehydrogenase complex (ubiquinone); GO:0005634,nucleus; GO:0045273,respiratory chain complex II; GO:0009735,response to cytokinin; GO:0006099,tricarboxylic acid cycle	PF14290.6:Domain of unknown function (DUF4370)
novel.11660	4.14404	4.01277	4.0801	0.318683	0.288244	0.366837	-3.68086	5.56738e-231	3.08473e-228	down	--	--	K01176 alpha-amylase [EC:3.2.1.1] | (RefSeq) lectin-domain containing receptor kinase VI.3-like (A)	ko00500: Starch and sucrose metabolism	High affinity cationic amino acid transporter 1 [Triticum urartu]	RecName: Full=Putative L-type lectin-domain containing receptor kinase V.2; Short=Arabidopsis thaliana lectin-receptor kinase b1; Short=AthlecRK-b1; Short=LecRK-V.2; EC=2.7.11.1; Flags: Precursor;	SubName: Full=Uncharacterized protein {ECO:0000313|EnsemblPlants:TRIAE_CS42_U_TGACv1_690881_AA2160910.1};	--	GO:0016021,integral component of membrane; GO:0005886,plasma membrane; GO:0005524,ATP binding; GO:0030246,carbohydrate binding; GO:0004674,protein serine/threonine kinase activity	--
gene:TraesCS2A02G393600	84.5	95.83	80.63	2.18	1.8	1.83	-5.52195	8.64048e-231	4.74915e-228	down	--	Histone H4 [Source:UniProtKB/TrEMBL%3BAcc:A0A077RYQ1]	K11254 histone H4 | (RefSeq) LOC109762297; histone H4 (A)	--	hypothetical protein SETIT_032292mg, partial [Setaria italica]	RecName: Full=Histone H4;	RecName: Full=Histone H4 {ECO:0000256|RuleBase:RU000528}; Flags: Fragment;	Histone H4	GO:0009507,chloroplast; GO:0005829,cytosol; GO:0000788,nuclear nucleosome; GO:0005730,nucleolus; GO:0005886,plasma membrane; GO:0009506,plasmodesma; GO:0009579,thylakoid; GO:0005774,vacuolar membrane; GO:0003677,DNA binding; GO:0042393,histone binding; GO:0046982,protein heterodimerization activity; GO:0006334,nucleosome assembly; GO:0009414,response to water deprivation	PF15511.6:Centromere kinetochore component CENP-T histone fold
novel.9299	3.84017	3.75584	3.69676	0.0946666	0.157469	0.167827	-4.76673	1.57888e-230	8.60929e-228	down	--	--	--	--	hypothetical protein TRIUR3_18422 [Triticum urartu]	--	SubName: Full=Uncharacterized protein {ECO:0000313|EnsemblPlants:TRIAE_CS42_U_TGACv1_640697_AA2069140.4};	--	--	--
novel.13535	5.47745	5.07685	5.80601	0.0194143	0.042649	0.0265843	-7.52772	2.67151e-230	1.44524e-227	down	--	--	K07964 heparanase [EC:3.2.1.166] | (RefSeq) LOC109780669; heparanase-like protein 2 (A)	ko00531: Glycosaminoglycan degradation	heparanase-like protein 1 [Aegilops tauschii subsp. tauschii]	RecName: Full=Heparanase-like protein 2; EC=3.2.-.-; Flags: Precursor;	SubName: Full=Uncharacterized protein {ECO:0000313|EnsemblPlants:HORVU4Hr1G068830.3};	--	GO:0005576,extracellular region; GO:0005765,lysosomal membrane; GO:0009505,plant-type cell wall; GO:0004566,beta-glucuronidase activity	--
gene:TraesCS6B02G440200	58.8	52.74	55.96	13.14	13.81	13.15	-2.09299	5.03148e-230	2.70068e-227	down	--	Aconitate hydratase [Source:UniProtKB/TrEMBL%3BAcc:A0A1D6AQV8]	K01681 aconitate hydratase [EC:4.2.1.3] | (RefSeq) LOC109761903; putative aconitate hydratase, cytoplasmic (A)	ko00020: Citrate cycle (TCA cycle); ko00630: Glyoxylate and dicarboxylate metabolism; ko01200: Carbon metabolism; ko01210: 2-Oxocarboxylic acid metabolism; ko01230: Biosynthesis of amino acids	putative aconitate hydratase, cytoplasmic [Aegilops tauschii subsp. tauschii]	RecName: Full=Putative aconitate hydratase, cytoplasmic; Short=Aconitase; EC=4.2.1.3; AltName: Full=Citrate hydro-lyase;	RecName: Full=Aconitate hydratase {ECO:0000256|RuleBase:RU361275}; Short=Aconitase {ECO:0000256|RuleBase:RU361275}; EC=4.2.1.3 {ECO:0000256|RuleBase:RU361275};	RNA-binding translational regulator IRP (aconitase superfamily)	GO:0048046,apoplast; GO:0005829,cytosol; GO:0005739,mitochondrion; GO:0005886,plasma membrane; GO:0009506,plasmodesma; GO:0005773,vacuole; GO:0051539,4 iron, 4 sulfur cluster binding; GO:0003994,aconitate hydratase activity; GO:0005507,copper ion binding; GO:0048027,mRNA 5'-UTR binding; GO:0006101,citrate metabolic process; GO:0006097,glyoxylate cycle; GO:0006102,isocitrate metabolic process; GO:…	PF00330.20:Aconitase family (aconitate hydratase)
novel.4561	0.174551	0.269174	0.287276	4.64668	4.68044	4.49641	4.20133	7.52904e-230	4.00994e-227	up	--	--	--	--	predicted protein [Hordeum vulgare subsp. vulgare]	RecName: Full=NAD(P)H-quinone oxidoreductase subunit M, chloroplastic {ECO:0000305}; EC=1.6.5.- {ECO:0000305}; AltName: Full=NAD(P)H dehydrogenase subunit M {ECO:0000305}; Short=NDH subunit M {ECO:0000305}; Short=NDH-M {ECO:0000250|UniProtKB:Q2V2S7}; AltName: Full=NADH-plastoquinone oxidoreductase subunit M {ECO:0000305}; Flags: Precursor;	SubName: Full=Uncharacterized protein {ECO:0000313|EnsemblPlants:TRIAE_CS42_2AL_TGACv1_093123_AA0272520.1};	--	GO:0009535,chloroplast thylakoid membrane; GO:0016655,oxidoreductase activity, acting on NAD(P)H, quinone or similar compound as acceptor; GO:0048038,quinone binding; GO:0010258,NADH dehydrogenase complex (plastoquinone) assembly	PF10664.9:Cyanobacterial and plastid NDH-1 subunit M
novel.9375	3.42033	2.94828	3.22778	0.204728	0.158866	0.181878	-4.15969	5.33143e-229	2.81766e-226	down	--	--	--	--	--	--	--	--	--	--
gene:TraesCS3B02G025200	6.2	7.87	6.63	59.27	58.92	60.35	3.07655	3.72699e-228	1.95468e-225	up	--	gene:TraesCS3B02G025200	K01623 fructose-bisphosphate aldolase, class I [EC:4.1.2.13] | (RefSeq) LOC109761015; fructose-bisphosphate aldolase 1, chloroplastic-like (A)	ko00010: Glycolysis / Gluconeogenesis; ko00030: Pentose phosphate pathway; ko00051: Fructose and mannose metabolism; ko00710: Carbon fixation in photosynthetic organisms; ko01200: Carbon metabolism; ko01230: Biosynthesis of amino acids	fructose-bisphosphate aldolase, chloroplast precursor, expressed [Triticum aestivum]	RecName: Full=Fructose-bisphosphate aldolase 3, chloroplastic {ECO:0000305}; Short=AtFBA3 {ECO:0000303|PubMed:22561114}; EC=4.1.2.13 {ECO:0000305}; AltName: Full=Protein PIGMENT DEFECTIVE 345; Flags: Precursor;	RecName: Full=Fructose-bisphosphate aldolase {ECO:0000256|RuleBase:RU003994, ECO:0000256|SAAS:SAAS00336718}; EC=4.1.2.13 {ECO:0000256|RuleBase:RU003994, ECO:0000256|SAAS:SAAS00336718};	Fructose-biphosphate aldolase	GO:0009507,chloroplast; GO:0009570,chloroplast stroma; GO:0009534,chloroplast thylakoid; GO:0005739,mitochondrion; GO:0009536,plastid; GO:0010287,plastoglobule; GO:0004332,fructose-bisphosphate aldolase activity; GO:0006094,gluconeogenesis; GO:0006096,glycolytic process; GO:0046686,response to cadmium ion; GO:0006979,response to oxidative stress	PF00274.19:Fructose-bisphosphate aldolase class-I
novel.6847	0.122137	0.22727	0.143573	5.70084	6.01933	5.10355	5.05284	4.13049e-228	2.14989e-225	up	--	--	--	--	unnamed protein product [Triticum aestivum]	--	SubName: Full=Uncharacterized protein {ECO:0000313|EMBL:CDM80513.1};	--	--	--
gene:TraesCS7D02G367600	155.2	193.05	160.17	19.47	17.87	18.86	-3.20934	7.68978e-228	3.97238e-225	down	--	gene:TraesCS7D02G367600	--	--	protodermal factor 1-like [Aegilops tauschii subsp. tauschii]	--	SubName: Full=Uncharacterized protein {ECO:0000313|EnsemblPlants:TRIAE_CS42_7DL_TGACv1_604421_AA1998040.3};	--	--	PF07172.11:Glycine rich protein family
gene:TraesCS1A02G444300	39.77	41.13	38.68	3.54	3.81	3.59	-3.4827	1.71828e-224	8.81005e-222	down	--	Nucleoside diphosphate kinase [Source:UniProtKB/TrEMBL%3BAcc:W4ZM65]	K00940 nucleoside-diphosphate kinase [EC:2.7.4.6] | (RefSeq) LOC109755276; nucleoside diphosphate kinase 1 (A)	ko00230: Purine metabolism; ko00240: Pyrimidine metabolism; ko04016: MAPK signaling pathway - plant	uncharacterized protein LOC109754656 [Aegilops tauschii subsp. tauschii]	RecName: Full=Nucleoside diphosphate kinase III, chloroplastic/mitochondrial; Short=NDK III; Short=NDP kinase III; Short=NDPK III; EC=2.7.4.6; Flags: Precursor;	RecName: Full=Nucleoside diphosphate kinase {ECO:0000256|RuleBase:RU004013}; EC=2.7.4.6 {ECO:0000256|RuleBase:RU004013};	Nucleoside diphosphate kinase	GO:0009543,chloroplast thylakoid lumen; GO:0005743,mitochondrial inner membrane; GO:0005758,mitochondrial intermembrane space; GO:0005739,mitochondrion; GO:0009536,plastid; GO:0005524,ATP binding; GO:0050897,cobalt ion binding; GO:0004550,nucleoside diphosphate kinase activity; GO:0008270,zinc ion binding; GO:0006241,CTP biosynthetic process; GO:0006183,GTP biosynthetic process; GO:0006979,respon…	PF00334.19:Nucleoside diphosphate kinase
novel.8184	0.447507	0.486412	0.622928	8.04833	9.41688	8.31357	4.00902	4.63476e-224	2.35875e-221	up	--	--	--	--	uncharacterized protein LOC109769206 [Aegilops tauschii subsp. tauschii]	--	SubName: Full=Uncharacterized protein {ECO:0000313|EnsemblPlants:TRIAE_CS42_3DS_TGACv1_271732_AA0907000.1};	--	--	--
gene:TraesCS1D02G063900	19.01	19.56	17.3	126.63	131.83	139.71	2.80205	5.22754e-222	2.64087e-219	up	--	gene:TraesCS1D02G063900	--	--	uncharacterized protein LOC109776088 [Aegilops tauschii subsp. tauschii]	--	SubName: Full=Uncharacterized protein {ECO:0000313|EnsemblPlants:TRIAE_CS42_U_TGACv1_642917_AA2124800.1};	--	--	--
novel.16003	1.02957	0.766627	0.958383	8.31484	9.5318	8.98913	3.2519	1.04144e-221	5.22279e-219	up	--	--	--	--	predicted protein [Hordeum vulgare subsp. vulgare]	--	RecName: Full=Coatomer subunit delta {ECO:0000256|RuleBase:RU364018};	--	GO:0030126,COPI vesicle coat; GO:0000139,Golgi membrane; GO:0015031,protein transport; GO:0006890,retrograde vesicle-mediated transport, Golgi to ER	--
novel.4300	3.02992	2.36856	2.91354	0.043005	0.082695	0.0862772	-5.26486	1.21232e-221	6.03568e-219	down	--	--	K15255 ATP-dependent DNA helicase PIF1 [EC:3.6.4.12] | (RefSeq) uncharacterized protein LOC109765053 (A)	--	uncharacterized protein LOC109735479 [Aegilops tauschii subsp. tauschii]	--	RecName: Full=ATP-dependent DNA helicase {ECO:0000256|RuleBase:RU363044}; EC=3.6.4.12 {ECO:0000256|RuleBase:RU363044};	DNA helicase PIF1/RRM3	GO:0005524,ATP binding; GO:0003678,DNA helicase activity; GO:0006310,DNA recombination; GO:0006281,DNA repair; GO:0000723,telomere maintenance	PF05970.14:PIF1-like helicase
gene:TraesCS6D02G046200	69.88	74.87	66.49	353.32	345.31	345	2.27324	3.26773e-221	1.61517e-218	up	--	Histone H2B [Source:UniProtKB/TrEMBL%3BAcc:A0A1D6BE87]	K11252 histone H2B | (RefSeq) LOC109786195; histone H2B.3-like (A)	--	histone H2B.3-like [Aegilops tauschii subsp. tauschii]	RecName: Full=Histone H2B.5; AltName: Full=wcH2B-6;	RecName: Full=Histone H2B {ECO:0000256|RuleBase:RU000451};	Histone H2B	GO:0000786,nucleosome; GO:0005634,nucleus; GO:0003677,DNA binding; GO:0046982,protein heterodimerization activity	PF00125.24:Core histone H2A/H2B/H3/H4
novel.4564	0.297885	0.380308	0.451721	5.62033	6.22083	5.97934	3.93901	2.89277e-219	1.41963e-216	up	--	--	K11593 eukaryotic translation initiation factor 2C | (RefSeq) LOC109776966; protein argonaute 4A (A)	--	Argonaute [Triticum aestivum]	RecName: Full=Protein argonaute 4A; Short=OsAGO4a;	SubName: Full=Uncharacterized protein {ECO:0000313|EnsemblPlants:TRIAE_CS42_6DS_TGACv1_542467_AA1721230.1};	--	GO:0003676,nucleic acid binding; GO:0031047,gene silencing by RNA	--
gene:TraesCS6D02G089200	35.37	39.39	32.4	0.2	0.17	0.38	-7.19151	2.80286e-217	1.36575e-214	down	--	Endoglucanase [Source:UniProtKB/TrEMBL%3BAcc:A0A1D6BEU5]	K01179 endoglucanase [EC:3.2.1.4] | (RefSeq) LOC109746005; endoglucanase 11-like (A)	ko00500: Starch and sucrose metabolism	endoglucanase 11-like [Aegilops tauschii subsp. tauschii]	RecName: Full=Endoglucanase 11; EC=3.2.1.4; AltName: Full=Endo-1,4-beta glucanase 11; AltName: Full=OsGLU4; Flags: Precursor;	RecName: Full=Endoglucanase {ECO:0000256|RuleBase:RU361166}; EC=3.2.1.4 {ECO:0000256|RuleBase:RU361166};	--	GO:0005576,extracellular region; GO:0008810,cellulase activity; GO:0071555,cell wall organization; GO:0030245,cellulose catabolic process	PF00759.19:Glycosyl hydrolase family 9
gene:TraesCS2B02G111100	32.22	30.6	29.21	2.76	3.26	3.17	-3.35413	1.90985e-216	9.24058e-214	down	--	Nicotianamine synthase [Source:UniProtKB/TrEMBL%3BAcc:W5BNT1]	K05953 nicotianamine synthase [EC:2.5.1.43] | (RefSeq) LOC109738921; nicotianamine synthase 9 (A)	--	nicotianamine synthase [Triticum aestivum]	RecName: Full=Nicotianamine synthase 9; EC=2.5.1.43; AltName: Full=S-adenosyl-L-methionine:S-adenosyl-L-methionine:S-adenosyl-methionine 3-amino-3-carboxypropyltransferase 9;	SubName: Full=Nicotianamine synthase {ECO:0000313|EMBL:AND77080.1};	--	GO:0030410,nicotianamine synthase activity; GO:0030418,nicotianamine biosynthetic process	PF03059.16:Nicotianamine synthase protein
gene:TraesCS1D02G252900	46.36	41.58	42.86	8.8	7.95	7.78	-2.4444	2.249e-216	1.08054e-213	down	--	Pyruvate%2C phosphate dikinase [Source:UniProtKB/TrEMBL%3BAcc:A0A1D6D8L9]	K01006 pyruvate, orthophosphate dikinase [EC:2.7.9.1] | (RefSeq) LOC109774058; pyruvate, phosphate dikinase 2 (A)	ko00010: Glycolysis / Gluconeogenesis; ko00620: Pyruvate metabolism; ko00710: Carbon fixation in photosynthetic organisms; ko01200: Carbon metabolism	pyruvate, phosphate dikinase 2 [Aegilops tauschii subsp. tauschii]	RecName: Full=Pyruvate, phosphate dikinase 1, chloroplastic; EC=2.7.9.1; AltName: Full=OsPPDKB; AltName: Full=Pyruvate, orthophosphate dikinase 1; Flags: Precursor;	RecName: Full=Pyruvate, phosphate dikinase {ECO:0000256|PIRNR:PIRNR000853}; EC=2.7.9.1 {ECO:0000256|PIRNR:PIRNR000853};	--	GO:0009507,chloroplast; GO:0005524,ATP binding; GO:0016301,kinase activity; GO:0046872,metal ion binding; GO:0050242,pyruvate, phosphate dikinase activity; GO:0015979,photosynthesis; GO:0006090,pyruvate metabolic process	PF02896.18:PEP-utilising enzyme, TIM barrel domain
gene:TraesCS7B02G500300	15.94	15.82	15.17	1.29	1.48	1.37	-3.53469	1.04675e-215	4.99423e-213	down	--	gene:TraesCS7B02G500300	K01354 oligopeptidase B [EC:3.4.21.83] | (RefSeq) uncharacterized protein LOC109747144 (A)	--	uncharacterized protein LOC109747144 [Aegilops tauschii subsp. tauschii]	--	SubName: Full=Uncharacterized protein {ECO:0000313|EnsemblPlants:TRIAE_CS42_7DL_TGACv1_604548_AA1999320.1};	Predicted serine protease	GO:0004252,serine-type endopeptidase activity; GO:0070008,serine-type exopeptidase activity	PF02897.15:Prolyl oligopeptidase, N-terminal beta-propeller domain
gene:TraesCS3A02G444000	1.36	0.99	1.07	24.04	23.66	22.82	4.33674	4.17075e-215	1.97622e-212	up	--	gene:TraesCS3A02G444000	--	--	hypothetical protein TRIUR3_28366 [Triticum urartu]	--	SubName: Full=Uncharacterized protein {ECO:0000313|EnsemblPlants:TRIAE_CS42_3AL_TGACv1_196855_AA0663310.2};	--	--	--
novel.13162	0.982256	0.975743	1.28259	9.47174	9.40799	10.1212	3.12666	5.09572e-215	2.39796e-212	up	--	--	K01762 1-aminocyclopropane-1-carboxylate synthase [EC:4.4.1.14] | (RefSeq) 1-aminocyclopropane-1-carboxylate synthase 7-like (A)	ko00270: Cysteine and methionine metabolism	predicted protein [Hordeum vulgare subsp. vulgare]	--	SubName: Full=Uncharacterized protein {ECO:0000313|EnsemblPlants:TRIUR3_26581-P1};	--	--	PF04937.15:Protein of unknown function (DUF 659)
gene:TraesCS2B02G131100	35.63	34.72	38.34	4.02	3.67	4.49	-3.18743	2.93459e-212	1.37157e-209	down	--	gene:TraesCS2B02G131100	K22683 aspartyl protease family protein [EC:3.4.23.-] | (RefSeq) LOC109744763; aspartyl protease family protein 2-like (A)	--	aspartyl protease family protein 2-like [Aegilops tauschii subsp. tauschii]	RecName: Full=Protein ASPARTIC PROTEASE IN GUARD CELL 1; Short=AtASPG1; EC=3.4.23.-; Flags: Precursor;	SubName: Full=Uncharacterized protein {ECO:0000313|EnsemblPlants:TRIAE_CS42_2BS_TGACv1_147049_AA0477300.1};	Aspartyl protease	GO:0005783,endoplasmic reticulum; GO:0004190,aspartic-type endopeptidase activity; GO:0070001,aspartic-type peptidase activity; GO:0003677,DNA binding; GO:0030163,protein catabolic process; GO:0009737,response to abscisic acid; GO:0009414,response to water deprivation; GO:0009627,systemic acquired resistance	PF14543.6:Xylanase inhibitor N-terminal
gene:TraesCS7D02G010300	9.4	9.44	10.1	52.64	53.48	51	2.40975	3.27205e-212	1.51896e-209	up	--	gene:TraesCS7D02G010300	--	--	BAG family molecular chaperone regulator 7 [Aegilops tauschii subsp. tauschii]	RecName: Full=BAG family molecular chaperone regulator 7; AltName: Full=Bcl-2-associated athanogene 7;	SubName: Full=Uncharacterized protein {ECO:0000313|EMBL:EMT03693.1, ECO:0000313|EnsemblPlants:EMT03693};	--	GO:0005783,endoplasmic reticulum; GO:0005886,plasma membrane; GO:0009506,plasmodesma; GO:0005516,calmodulin binding; GO:0051087,chaperone binding; GO:0070417,cellular response to cold; GO:0034605,cellular response to heat; GO:0034620,cellular response to unfolded protein; GO:0006457,protein folding; GO:0043207,response to external biotic stimulus	PF02179.16:BAG domain
novel.16161	6.96379	7.63174	7.37056	0.156943	0.268911	0.124334	-5.35121	2.35547e-210	1.08613e-207	down	--	--	--	--	cytokinesis protein sepA-like [Aegilops tauschii subsp. tauschii]	--	SubName: Full=Uncharacterized protein {ECO:0000313|EnsemblPlants:TRIAE_CS42_6BL_TGACv1_499879_AA1593860.1};	--	--	--
gene:TraesCS2A02G041300	1.56	1.38	1.75	19.22	17.6	19.4	3.55262	3.29019e-209	1.50701e-206	up	--	gene:TraesCS2A02G041300	K02433 aspartyl-tRNA(Asn)/glutamyl-tRNA(Gln) amidotransferase subunit A [EC:6.3.5.6 6.3.5.7] | (RefSeq) LOC109782250; glutamyl-tRNA(Gln) amidotransferase subunit A, chloroplastic/mitochondrial (A)	ko00970: Aminoacyl-tRNA biosynthesis	fatty acid amide hydrolase-like [Aegilops tauschii subsp. tauschii]	RecName: Full=Fatty acid amide hydrolase; EC=3.5.1.99; AltName: Full=N-acylethanolamine amidohydrolase;	SubName: Full=Uncharacterized protein {ECO:0000313|EnsemblPlants:TRIAE_CS42_2AS_TGACv1_112071_AA0329340.1};	Amidases	GO:0005783,endoplasmic reticulum; GO:0005789,endoplasmic reticulum membrane; GO:0005794,Golgi apparatus; GO:0016021,integral component of membrane; GO:0005886,plasma membrane; GO:0005774,vacuolar membrane; GO:0005773,vacuole; GO:0004040,amidase activity; GO:0103073,anandamide amidohydrolase activity; GO:0047412,N-(long-chain-acyl)ethanolamine deacylase activity; GO:0102077,oleamide hydrolase acti…	PF01425.21:Amidase
novel.1579	5.19294	5.15335	4.43951	0.187635	0.158896	0.139625	-4.95319	4.8482e-209	2.20593e-206	down	--	--	K03320 ammonium transporter, Amt family | (RefSeq) LOC109752176; ammonium transporter 2 member 1 isoform X1 (A)	--	ammonium transporter 2 member 1 isoform X2 [Aegilops tauschii subsp. tauschii]	RecName: Full=Ammonium transporter 2 member 1; Short=OsAMT2;1;	SubName: Full=Uncharacterized protein {ECO:0000313|EnsemblPlants:HORVU1Hr1G070730.7};	Ammonia permease	GO:0016021,integral component of membrane; GO:0005886,plasma membrane; GO:0008519,ammonium transmembrane transporter activity; GO:0015696,ammonium transport	PF00909.21:Ammonium Transporter Family
gene:TraesCS7D02G058400	38.32	34.9	38.18	8.7	8.56	8.38	-2.14904	6.59626e-209	2.98155e-206	down	--	gene:TraesCS7D02G058400	--	--	SPX domain-containing membrane protein Os06g0129400 [Aegilops tauschii subsp. tauschii]	RecName: Full=SPX domain-containing membrane protein Os06g0129400;	SubName: Full=Uncharacterized protein {ECO:0000313|EnsemblPlants:TRIAE_CS42_7DS_TGACv1_621466_AA2016560.4};	Predicted transporter/transmembrane protein	GO:0016021,integral component of membrane; GO:0055085,transmembrane transport	PF07690.16:Major Facilitator Superfamily
gene:TraesCS4A02G459900	65.19	59.34	69.29	7.16	6.72	7.89	-3.18385	1.31433e-208	5.90203e-206	down	--	gene:TraesCS4A02G459900	--	--	hypothetical protein TRIUR3_06879 [Triticum urartu]	--	SubName: Full=Uncharacterized protein {ECO:0000313|EnsemblPlants:TRIAE_CS42_4AL_TGACv1_291658_AA0995800.1};	--	GO:0004857,enzyme inhibitor activity	PF04043.15:Plant invertase/pectin methylesterase inhibitor
novel.2486	13.8221	14.3422	14.2334	2.19851	2.10934	1.75982	-2.83458	4.08434e-206	1.82217e-203	down	--	--	--	--	non-specific lipid-transfer protein 1-like isoform X1 [Aegilops tauschii subsp. tauschii]	RecName: Full=Non-specific lipid-transfer protein A; Short=LTP A; AltName: Full=Wax-associated protein 9A; Flags: Precursor;	RecName: Full=Non-specific lipid-transfer protein {ECO:0000256|RuleBase:RU000628};	--	GO:0008289,lipid binding; GO:0006869,lipid transport	PF00234.22:Protease inhibitor/seed storage/LTP family
gene:TraesCS3A02G121200	20.71	21.64	18.87	101.62	102.72	100.21	2.28299	6.09301e-206	2.70078e-203	up	--	gene:TraesCS3A02G121200	K22683 aspartyl protease family protein [EC:3.4.23.-] | (RefSeq) LOC109746103; aspartic proteinase nepenthesin-2-like (A)	--	aspartic proteinase CDR1-like [Aegilops tauschii subsp. tauschii]	RecName: Full=Aspartic proteinase CDR1; EC=3.4.23.-; AltName: Full=Protein CONSTITUTIVE DISEASE RESISTANCE 1; Flags: Precursor;	SubName: Full=Uncharacterized protein {ECO:0000313|EnsemblPlants:TRIAE_CS42_3AS_TGACv1_211821_AA0694670.1};	Aspartyl protease	GO:0048046,apoplast; GO:0004190,aspartic-type endopeptidase activity; GO:0042742,defense response to bacterium; GO:0030163,protein catabolic process; GO:0010310,regulation of hydrogen peroxide metabolic process; GO:0010337,regulation of salicylic acid metabolic process	PF14543.6:Xylanase inhibitor N-terminal
gene:TraesCS7A02G030000	41.76	40.6	43.74	1.44	2.33	1.75	-4.54564	8.18573e-206	3.60513e-203	down	--	gene:TraesCS7A02G030000	--	--	hypothetical protein TRIUR3_06879 [Triticum urartu]	--	SubName: Full=Uncharacterized protein {ECO:0000313|EnsemblPlants:TRIAE_CS42_7AS_TGACv1_569427_AA1815560.1};	--	GO:0004857,enzyme inhibitor activity	PF04043.15:Plant invertase/pectin methylesterase inhibitor
gene:TraesCS2A02G548900	13.12	12.58	11.71	0.26	0.45	0.35	-5.17914	3.98708e-204	1.74479e-201	down	--	gene:TraesCS2A02G548900	K01187 alpha-glucosidase [EC:3.2.1.20] | (RefSeq) LOC109769891; probable alpha-glucosidase Os06g0675700 (A)	ko00052: Galactose metabolism; ko00500: Starch and sucrose metabolism	probable alpha-glucosidase Os06g0675700 [Aegilops tauschii subsp. tauschii]	RecName: Full=Probable alpha-glucosidase Os06g0675700; EC=3.2.1.20; AltName: Full=Maltase; Flags: Precursor;	SubName: Full=Uncharacterized protein {ECO:0000313|EnsemblPlants:TRIAE_CS42_2AL_TGACv1_095986_AA0316390.1};	Maltase glucoamylase and related hydrolases, glycosyl hydrolase family 31	GO:0004558,alpha-1,4-glucosidase activity; GO:0030246,carbohydrate binding; GO:0032450,maltose alpha-glucosidase activity	PF01055.26:Glycosyl hydrolases family 31
gene:TraesCS7D02G489900	22.98	22.01	24.12	0.87	1.26	1.34	-4.35118	7.3722e-204	3.20574e-201	down	--	gene:TraesCS7D02G489900	K22683 aspartyl protease family protein [EC:3.4.23.-] | (RefSeq) LOC109732699; aspartyl protease family protein 2-like (A)	--	aspartyl protease family protein 2-like [Aegilops tauschii subsp. tauschii]	RecName: Full=Aspartic proteinase nepenthesin-1; EC=3.4.23.12; AltName: Full=Nepenthesin-I; Flags: Precursor;	SubName: Full=Aspartic proteinase nepenthesin-1 {ECO:0000313|EMBL:EMT14279.1, ECO:0000313|EnsemblPlants:EMT14279};	Aspartyl protease	GO:0005576,extracellular region; GO:0004190,aspartic-type endopeptidase activity	PF14543.6:Xylanase inhibitor N-terminal
gene:TraesCS3D02G323300	156.04	178.19	188.09	26.72	25.58	26.65	-2.75654	7.77687e-203	3.36044e-200	down	--	gene:TraesCS3D02G323300	--	--	uncharacterized protein LOC109779790 [Aegilops tauschii subsp. tauschii]	--	SubName: Full=Uncharacterized protein {ECO:0000313|EnsemblPlants:TRIAE_CS42_3DL_TGACv1_249373_AA0846940.1};	--	--	PF14368.6:Probable lipid transfer
gene:TraesCSU02G009200	9.44	10.14	10.06	45.7	45.29	46.45	2.1825	1.48971e-202	6.39691e-200	up	--	gene:TraesCSU02G009200	K04077 chaperonin GroEL | (RefSeq) LOC109745878; ruBisCO large subunit-binding protein subunit beta, chloroplastic-like (A)	ko03018: RNA degradation	ruBisCO large subunit-binding protein subunit alpha, chloroplastic [Aegilops tauschii subsp. tauschii]	RecName: Full=RuBisCO large subunit-binding protein subunit alpha, chloroplastic; AltName: Full=60 kDa chaperonin subunit alpha; AltName: Full=CPN-60 alpha; Flags: Precursor; Fragment;	SubName: Full=Uncharacterized protein {ECO:0000313|EnsemblPlants:TRIAE_CS42_2AS_TGACv1_112371_AA0336650.1};	Mitochondrial chaperonin, Cpn60/Hsp60p	GO:0009507,chloroplast; GO:0005524,ATP binding; GO:0042026,protein refolding	PF00118.24:TCP-1/cpn60 chaperonin family
novel.15480	2.10471	1.70375	2.08283	0.0683824	0.0409078	0.0443999	-5.27525	7.89137e-202	3.36756e-199	down	--	--	--	--	hypothetical protein TRIUR3_06156 [Triticum urartu]	--	SubName: Full=Uncharacterized protein {ECO:0000313|EnsemblPlants:TRIAE_CS42_3B_TGACv1_222086_AA0757030.1};	--	GO:0016787,hydrolase activity; GO:0046856,phosphatidylinositol dephosphorylation	--
gene:TraesCS5D02G194600	5.76	6.68	6.65	39.27	37.55	37.67	2.55267	1.20512e-201	5.11097e-199	up	--	gene:TraesCS5D02G194600	--	--	subtilisin-like protease SBT1.7 [Aegilops tauschii subsp. tauschii]	RecName: Full=Subtilisin-like protease SBT1.7 {ECO:0000303|PubMed:16193095}; EC=3.4.21.- {ECO:0000305}; AltName: Full=Cucumisin-like serine protease; AltName: Full=Subtilase subfamily 1 member 7 {ECO:0000303|PubMed:16193095}; Short=AtSBT1.7 {ECO:0000303|PubMed:16193095}; AltName: Full=Subtilisin-like serine protease 1 {ECO:0000303|PubMed:12702015}; Short=At-SLP1 {ECO:0000303|PubMed:12702015}; Fla…	SubName: Full=Uncharacterized protein {ECO:0000313|EnsemblPlants:TRIAE_CS42_5DL_TGACv1_434089_AA1428870.1};	--	GO:0048046,apoplast; GO:0005618,cell wall; GO:0005576,extracellular region; GO:0009505,plant-type cell wall; GO:0004252,serine-type endopeptidase activity; GO:0080001,mucilage extrusion from seed coat; GO:0048359,mucilage metabolic process involved in seed coat development; GO:0010214,seed coat development	PF00082.22:Subtilase family
novel.13994	4.11343	4.05992	4.96944	0.217358	0.163371	0.178256	-4.58229	4.96568e-201	2.09305e-198	down	--	--	--	--	uncharacterized protein LOC109741435 isoform X1 [Aegilops tauschii subsp. tauschii]	--	SubName: Full=Uncharacterized protein {ECO:0000313|EnsemblPlants:TRIAE_CS42_1DS_TGACv1_080560_AA0250110.1};	--	--	--
gene:TraesCS6A02G068900	588.22	651.55	579.58	128.58	113.73	118.79	-2.36432	8.51823e-201	3.56857e-198	down	--	Peptidyl-prolyl cis-trans isomerase [Source:UniProtKB/TrEMBL%3BAcc:Q93W25]	K01802 peptidylprolyl isomerase [EC:5.2.1.8] | (RefSeq) LOC109758423; peptidyl-prolyl cis-trans isomerase (A)	--	peptidyl-prolyl cis-trans isomerase [Aegilops tauschii subsp. tauschii]	RecName: Full=Peptidyl-prolyl cis-trans isomerase; Short=PPIase; EC=5.2.1.8; AltName: Full=Cyclophilin; AltName: Full=Cyclosporin A-binding protein; AltName: Full=Rotamase;	RecName: Full=Peptidyl-prolyl cis-trans isomerase {ECO:0000256|RuleBase:RU363019}; Short=PPIase {ECO:0000256|RuleBase:RU363019}; EC=5.2.1.8 {ECO:0000256|RuleBase:RU363019};	Cyclophilin type peptidyl-prolyl cis-trans isomerase	GO:0005829,cytosol; GO:0016018,cyclosporin A binding; GO:0003755,peptidyl-prolyl cis-trans isomerase activity; GO:0006457,protein folding	PF00160.21:Cyclophilin type peptidyl-prolyl cis-trans isomerase/CLD
novel.10205	3.20824	3.78918	3.54348	0.059493	0.02423	0.064054	-6.18587	1.36009e-200	5.66332e-198	down	--	--	--	--	uncharacterized protein LOC109756039 [Aegilops tauschii subsp. tauschii]	--	SubName: Full=Uncharacterized protein {ECO:0000313|EnsemblPlants:TRIAE_CS42_5BL_TGACv1_404331_AA1295940.1};	--	--	--
gene:TraesCS4A02G459800	122.89	110.02	133.35	6.32	6.77	8.49	-4.11536	4.04606e-200	1.67461e-197	down	--	gene:TraesCS4A02G459800	--	--	hypothetical protein TRIUR3_06879 [Triticum urartu]	--	SubName: Full=Uncharacterized protein {ECO:0000313|EnsemblPlants:TRIAE_CS42_7AS_TGACv1_569427_AA1815560.1};	--	GO:0004857,enzyme inhibitor activity	--
gene:TraesCS1B02G297200	172.15	187.84	154.93	23.49	21.45	22.63	-2.96179	1.75919e-199	7.23744e-197	down	--	Histone H4 [Source:UniProtKB/TrEMBL%3BAcc:A0A077RYQ1]	K11254 histone H4 | (RefSeq) LOC109762297; histone H4 (A)	--	hypothetical protein SETIT_032292mg, partial [Setaria italica]	RecName: Full=Histone H4;	RecName: Full=Histone H4 {ECO:0000256|RuleBase:RU000528}; Flags: Fragment;	Histone H4	GO:0009507,chloroplast; GO:0005829,cytosol; GO:0000788,nuclear nucleosome; GO:0005730,nucleolus; GO:0005886,plasma membrane; GO:0009506,plasmodesma; GO:0009579,thylakoid; GO:0005774,vacuolar membrane; GO:0003677,DNA binding; GO:0042393,histone binding; GO:0046982,protein heterodimerization activity; GO:0006334,nucleosome assembly; GO:0009414,response to water deprivation	PF15511.6:Centromere kinetochore component CENP-T histone fold
gene:TraesCS3B02G317300	1.34	1.08	1.46	18.93	17.04	18.23	3.77461	5.85207e-197	2.39325e-194	up	--	gene:TraesCS3B02G317300	--	--	unnamed protein product [Triticum aestivum]	RecName: Full=Subtilisin-like protease SBT5.6 {ECO:0000303|PubMed:16193095}; EC=3.4.21.- {ECO:0000255|PROSITE-ProRule:PRU10082}; AltName: Full=Subtilase subfamily 5 member 6 {ECO:0000303|PubMed:16193095}; Short=AtSBT5.6 {ECO:0000303|PubMed:16193095}; Flags: Precursor;	SubName: Full=Uncharacterized protein {ECO:0000313|EnsemblPlants:TRIAE_CS42_3B_TGACv1_221272_AA0735910.1};	--	GO:0005576,extracellular region; GO:0004252,serine-type endopeptidase activity	PF00082.22:Subtilase family
gene:TraesCS6D02G356600	40.25	34.92	40.05	0.14	0.13	0.11	-8.30074	1.03035e-196	4.18877e-194	down	--	gene:TraesCS6D02G356600	K08245 phytepsin [EC:3.4.23.40] | (RefSeq) LOC109742347; aspartic proteinase oryzasin-1-like isoform X1 (A)	--	aspartic proteinase oryzasin-1-like isoform X1 [Aegilops tauschii subsp. tauschii]	RecName: Full=Phytepsin; EC=3.4.23.40; AltName: Full=Aspartic proteinase; Contains: RecName: Full=Phytepsin 32 kDa subunit; Contains: RecName: Full=Phytepsin 29 kDa subunit; Contains: RecName: Full=Phytepsin 16 kDa subunit; Contains: RecName: Full=Phytepsin 11 kDa subunit; Flags: Precursor;	SubName: Full=Uncharacterized protein {ECO:0000313|EnsemblPlants:TRIAE_CS42_6DL_TGACv1_526721_AA1690460.2};	Aspartyl protease	GO:0005773,vacuole; GO:0004190,aspartic-type endopeptidase activity; GO:0006629,lipid metabolic process	PF00026.23:Eukaryotic aspartyl protease
novel.4219	0.131804	0.0689977	0.156479	4.17197	4.45717	4.36029	5.11752	2.91873e-196	1.1796e-193	up	--	--	--	--	hypothetical protein TRIUR3_33052 [Triticum urartu]	--	SubName: Full=Uncharacterized protein {ECO:0000313|EMBL:EMT19456.1, ECO:0000313|EnsemblPlants:EMT19456};	--	GO:0016021,integral component of membrane	--
novel.2996	0.913626	0.827133	0.535112	14.6579	15.1178	14.8229	4.25577	2.9963e-196	1.20387e-193	up	--	--	--	--	--	--	SubName: Full=Uncharacterized protein {ECO:0000313|EnsemblPlants:TRIAE_CS42_U_TGACv1_720653_AA2168830.1};	--	--	--
novel.199	2.72926	2.35343	2.50572	0.039756	0.03169	0.0484	-5.98468	4.70062e-196	1.87765e-193	down	--	--	K12859 U5 snRNP protein, DIM1 family | (RefSeq) LOC109772928; thioredoxin-like protein YLS8 (A)	ko03040: Spliceosome	unnamed protein product [Triticum aestivum]	RecName: Full=Thioredoxin-like protein YLS8; AltName: Full=Protein YELLOW-LEAF-SPECIFIC GENE 8;	SubName: Full=Uncharacterized protein {ECO:0000313|EMBL:CDM85131.1};	Component of the U4/U6.U5 snRNP/mitosis protein DIM1	GO:0005737,cytoplasm; GO:0005634,nucleus; GO:0005681,spliceosomal complex; GO:0046540,U4/U6 x U5 tri-snRNP complex; GO:0005682,U5 snRNP; GO:0000245,spliceosomal complex assembly	PF02966.16:Mitosis protein DIM1
gene:TraesCS6A02G020400	1.27	2	2.04	51	53.39	50.18	4.83003	7.22338e-196	2.86868e-193	up	--	gene:TraesCS6A02G020400	K14490 histidine-containing phosphotransfer peotein | (RefSeq) LOC109737102; histidine-containing phosphotransfer protein 1-like (A)	ko04075: Plant hormone signal transduction	histidine-containing phosphotransfer protein 1-like [Aegilops tauschii subsp. tauschii]	RecName: Full=Histidine-containing phosphotransfer protein 1 {ECO:0000305}; AltName: Full=OsAHP1 {ECO:0000303|PubMed:24578505}; AltName: Full=OsHP1 {ECO:0000312|EMBL:AAV31128.1}; AltName: Full=OsHP2 {ECO:0000312|EMBL:AAQ24030.1}; AltName: Full=OsHPt1 {ECO:0000312|EMBL:AAS90601.1}; AltName: Full=OsHpt2 {ECO:0000303|PubMed:16891544};	SubName: Full=Uncharacterized protein {ECO:0000313|EnsemblPlants:TRIAE_CS42_6AS_TGACv1_485657_AA1549630.1};	Two-component phosphorelay intermediate involved in MAP kinase cascade regulation	GO:0005829,cytosol; GO:0005634,nucleus; GO:0009927,histidine phosphotransfer kinase activity; GO:0043424,protein histidine kinase binding; GO:0009736,cytokinin-activated signaling pathway; GO:0000160,phosphorelay signal transduction system; GO:0016310,phosphorylation; GO:0080038,positive regulation of cytokinin-activated signaling pathway	PF01627.23:Hpt domain
novel.12698	13.4352	12.4698	13.2099	2.48812	2.82136	3.00682	-2.26419	1.6779e-195	6.6253e-193	down	--	--	--	--	hypothetical protein TRIUR3_13223 [Triticum urartu]	--	SubName: Full=Uncharacterized protein {ECO:0000313|EMBL:EMS47252.1, ECO:0000313|EnsemblPlants:TRIUR3_13223-P1};	--	--	--
novel.6378	0.130687	0.077956	0.165744	4.60934	4.50173	4.55885	5.14196	2.23989e-195	8.79382e-193	up	--	--	--	--	unnamed protein product [Triticum aestivum]	--	SubName: Full=Uncharacterized protein {ECO:0000313|EMBL:CDM81810.1};	--	--	--
gene:TraesCS1D02G107600	89.43	91.01	81.74	20.71	19.36	19.98	-2.15745	4.32652e-194	1.68894e-191	down	--	gene:TraesCS1D02G107600	--	--	pyrophosphate-energized vacuolar membrane proton pump 1-like [Aegilops tauschii subsp. tauschii]	RecName: Full=Pyrophosphate-energized vacuolar membrane proton pump; EC=3.6.1.1; AltName: Full=Pyrophosphate-energized inorganic pyrophosphatase; Short=H(+)-PPase; AltName: Full=Vacuolar H(+)-pyrophosphatase;	SubName: Full=Uncharacterized protein {ECO:0000313|EnsemblPlants:TRIAE_CS42_1DS_TGACv1_080332_AA0246100.1};	--	GO:0016021,integral component of membrane; GO:0005774,vacuolar membrane; GO:0009678,hydrogen-translocating pyrophosphatase activity; GO:0004427,inorganic diphosphatase activity; GO:0046872,metal ion binding; GO:0015992,NA	PF03030.16:Inorganic H+ pyrophosphatase
gene:TraesCS3D02G003100	7.59	9.34	8.03	61.06	59.12	61.22	2.82935	5.86579e-194	2.27689e-191	up	--	gene:TraesCS3D02G003100	--	--	leucine-rich repeat extensin-like protein 3 [Aegilops tauschii subsp. tauschii]	--	SubName: Full=Uncharacterized protein {ECO:0000313|EMBL:EMT29054.1, ECO:0000313|EnsemblPlants:EMT29054};	--	--	--
gene:TraesCSU02G095700	32.59	36.59	30.46	0.3	0.35	0.56	-6.39073	1.64077e-193	6.3331e-191	down	--	Histone H3 [Source:UniProtKB/TrEMBL%3BAcc:A0A077RTJ8]	K11253 histone H3 | (RefSeq) LOC109762286; histone H3.2 (A)	--	Histone H3.2, partial [Cajanus cajan]	RecName: Full=Histone H3.2;	RecName: Full=Histone H3 {ECO:0000256|RuleBase:RU004471}; Flags: Fragment;	Histones H3 and H4	GO:0000786,nucleosome; GO:0005634,nucleus; GO:0003677,DNA binding; GO:0046982,protein heterodimerization activity	PF00125.24:Core histone H2A/H2B/H3/H4
gene:TraesCS5B02G209100	18.22	19.37	17.48	0.25	0.34	0.31	-5.97674	1.69798e-193	6.51732e-191	down	--	gene:TraesCS5B02G209100	K20623 typhasterol/6-deoxotyphasterol 2alpha-hydroxylase | (RefSeq) LOC109776740; cytochrome P450 71A1-like (A)	ko00905: Brassinosteroid biosynthesis	cytochrome P450 71A1-like [Aegilops tauschii subsp. tauschii]	RecName: Full=Flavonoid 3'-monooxygenase; EC=1.14.13.21; AltName: Full=Cytochrome P450 75B1; AltName: Full=Flavonoid 3'-hydroxylase; Short=AtF3'H; AltName: Full=Protein TRANSPARENT TESTA 7;	SubName: Full=Uncharacterized protein {ECO:0000313|EnsemblPlants:TRIAE_CS42_5BL_TGACv1_408030_AA1361200.1};	Cytochrome P450 CYP2 subfamily	GO:0005789,endoplasmic reticulum membrane; GO:0016021,integral component of membrane; GO:0016020,membrane; GO:0016711,flavonoid 3'-monooxygenase activity; GO:0020037,heme binding; GO:0005506,iron ion binding; GO:0009813,flavonoid biosynthetic process; GO:0009733,response to auxin; GO:0044550,secondary metabolite biosynthetic process	PF00067.22:Cytochrome P450
gene:TraesCS1B02G374200	25.14	24.2	22.78	1.29	1.24	1.4	-4.2292	1.81788e-193	6.93873e-191	down	--	gene:TraesCS1B02G374200	K15040 voltage-dependent anion channel protein 2 | (RefSeq) LOC109756478; mitochondrial outer membrane protein porin 2-like (A)	--	mitochondrial outer membrane protein porin 2-like [Aegilops tauschii subsp. tauschii]	RecName: Full=Mitochondrial outer membrane protein porin 2; AltName: Full=Voltage-dependent anion-selective channel protein 2; Short=OsVDAC2;	SubName: Full=Uncharacterized protein {ECO:0000313|EnsemblPlants:TRIAE_CS42_1BL_TGACv1_032362_AA0128930.1};	Porin/voltage-dependent anion-selective channel protein	GO:0005741,mitochondrial outer membrane; GO:0046930,pore complex; GO:0015288,porin activity; GO:0006811,ion transport	PF01459.22:Eukaryotic porin
gene:TraesCS2D02G529200	3.97	5.05	3.5	55.91	56.73	54.63	3.70865	3.50087e-193	1.32888e-190	up	--	gene:TraesCS2D02G529200	--	--	phosphopantothenoylcysteine decarboxylase subunit VHS3-like isoform X1 [Aegilops tauschii subsp. tauschii]	--	SubName: Full=Uncharacterized protein {ECO:0000313|EnsemblPlants:TRIAE_CS42_2DL_TGACv1_161032_AA0556140.1};	--	--	--
novel.31	1.31479	1.52862	1.6721	18.4938	22.2273	22.8055	3.77759	2.05393e-191	7.75359e-189	up	--	--	--	--	HV711N16.14 [Hordeum vulgare subsp. vulgare]	--	SubName: Full=Uncharacterized protein {ECO:0000313|EnsemblPlants:TRIAE_CS42_1AS_TGACv1_019176_AA0062170.1};	--	--	--
gene:TraesCS3A02G446600	11.89	12.2	12.17	1.03	1.16	1.07	-3.50777	2.89896e-191	1.08838e-188	down	--	Potassium transporter [Source:UniProtKB/TrEMBL%3BAcc:A0A341S2T1]	K03549 KUP system potassium uptake protein | (RefSeq) LOC109757000; potassium transporter 5-like (A)	--	potassium transporter 5-like [Aegilops tauschii subsp. tauschii]	RecName: Full=Potassium transporter 5; AltName: Full=OsHAK5;	RecName: Full=Potassium transporter {ECO:0000256|RuleBase:RU321113};	--	GO:0016021,integral component of membrane; GO:0016020,membrane; GO:0015079,potassium ion transmembrane transporter activity	PF02705.16:K+ potassium transporter
gene:TraesCSU02G132600	61.3	67.49	63.27	271.98	268.17	281.78	2.06619	3.12856e-191	1.1682e-188	up	--	gene:TraesCSU02G132600	--	--	hypothetical protein TRIUR3_02956 [Triticum urartu]	--	SubName: Full=Uncharacterized protein {ECO:0000313|EnsemblPlants:TRIAE_CS42_U_TGACv1_645593_AA2144900.1};	--	--	--
novel.11836	0.168851	0.158068	0.112368	2.58836	2.7505	2.5046	4.1195	2.44157e-190	9.06748e-188	up	--	--	K19984 exocyst complex component 5 | (RefSeq) uncharacterized protein LOC113272286 (A)	--	putative transposase [Saccharum hybrid cultivar R570]	RecName: Full=Zinc finger BED domain-containing protein RICESLEEPER 2; AltName: Full=Transposase-like protein RICESLEEPER 2;	SubName: Full=Putative transposase {ECO:0000313|EMBL:AEF33496.1};	Tam3-transposase (Ac family)	GO:0005634,nucleus; GO:0003700,DNA-binding transcription factor activity; GO:0046872,metal ion binding; GO:0046983,protein dimerization activity; GO:0000977,RNA polymerase II regulatory region sequence-specific DNA binding; GO:0009791,post-embryonic development; GO:0006357,regulation of transcription by RNA polymerase II; GO:0006351,transcription, DNA-templated	PF14372.6:Domain of unknown function (DUF4413)
gene:TraesCS3D02G013000	1.99	1.36	2.05	19.58	21.15	19.76	3.45383	1.95804e-188	7.23265e-186	up	--	gene:TraesCS3D02G013000	K00696 sucrose-phosphate synthase [EC:2.4.1.14] | (RefSeq) LOC109738481; probable sucrose-phosphate synthase 4 (A)	ko00500: Starch and sucrose metabolism	probable sucrose-phosphate synthase 4 [Aegilops tauschii subsp. tauschii]	RecName: Full=Probable sucrose-phosphate synthase 4; EC=2.4.1.14; AltName: Full=Sucrose phosphate synthase 4F; Short=OsSPS4F; AltName: Full=UDP-glucose-fructose-phosphate glucosyltransferase;	SubName: Full=Uncharacterized protein {ECO:0000313|EnsemblPlants:TRIAE_CS42_3DS_TGACv1_272328_AA0919130.1};	Glycosyltransferase	GO:0016157,sucrose synthase activity; GO:0046524,sucrose-phosphate synthase activity; GO:0005986,sucrose biosynthetic process	PF00534.20:Glycosyl transferases group 1
gene:TraesCS3D02G003000	0.46	0.46	0.32	46.43	44.56	47.26	6.77404	1.37762e-187	5.06146e-185	up	--	gene:TraesCS3D02G003000	--	--	--	--	--	--	--	--
gene:TraesCS2B02G194200	194.92	171.68	193.1	54.29	52.65	54.93	-1.81959	2.53074e-187	9.24866e-185	down	--	Sucrose synthase [Source:UniProtKB/TrEMBL%3BAcc:A0A1D5U769]	K00695 sucrose synthase [EC:2.4.1.13] | (RefSeq) LOC109744619; sucrose synthase 2 (A)	ko00500: Starch and sucrose metabolism	sucrose synthase type 2-2 [Triticum polonicum]	RecName: Full=Sucrose synthase 2; EC=2.4.1.13; AltName: Full=Sucrose-UDP glucosyltransferase 2;	RecName: Full=Sucrose synthase {ECO:0000256|RuleBase:RU280817}; EC=2.4.1.13 {ECO:0000256|RuleBase:RU280817};	Glycosyltransferase	GO:0016157,sucrose synthase activity; GO:0005985,sucrose metabolic process	PF00862.19:Sucrose synthase
gene:TraesCS7D02G309400	26.36	28.37	26.39	2.46	2.31	2.05	-3.60399	6.10199e-187	2.21819e-184	down	--	gene:TraesCS7D02G309400	K15015 solute carrier family 32 (vesicular inhibitory amino acid transporter) | (RefSeq) LOC109753896; vacuolar amino acid transporter 1-like (A)	--	lysine histidine transporter 1-like [Aegilops tauschii subsp. tauschii]	RecName: Full=Lysine histidine transporter 1;	SubName: Full=Uncharacterized protein {ECO:0000313|EMBL:EMT11525.1, ECO:0000313|EnsemblPlants:EMT11525};	Amino acid transporters	GO:0016021,integral component of membrane; GO:0005886,plasma membrane; GO:0015171,amino acid transmembrane transporter activity; GO:0015293,symporter activity; GO:0043090,amino acid import; GO:0080167,response to karrikin	PF01490.18:Transmembrane amino acid transporter protein
novel.6706	1.44721	1.57604	1.70612	9.74192	10.7824	9.75541	2.6432	4.84638e-186	1.75248e-183	up	--	--	K07393 glutathionyl-hydroquinone reductase [EC:1.8.5.7] | (RefSeq) uncharacterized protein LOC110775499 (A)	--	retrotransposon protein, putative, Ty3-gypsy subclass [Oryza sativa Japonica Group]	RecName: Full=Retrovirus-related Pol polyprotein from transposon TNT 1-94; Includes: RecName: Full=Protease; EC=3.4.23.-; Includes: RecName: Full=Reverse transcriptase; EC=2.7.7.49; Includes: RecName: Full=Endonuclease;	SubName: Full=Retrotransposon protein, putative, Ty3-gypsy subclass {ECO:0000313|EMBL:ABA98204.1};	FOG: Transposon-encoded proteins with TYA, reverse transcriptase, integrase domains in various combinations	GO:0004190,aspartic-type endopeptidase activity; GO:0004519,endonuclease activity; GO:0003676,nucleic acid binding; GO:0003964,RNA-directed DNA polymerase activity; GO:0008270,zinc ion binding; GO:0015074,DNA integration	PF08284.11:Retroviral aspartyl protease
gene:TraesCS6A02G059000	10.94	12.78	8.83	140.78	124.65	133.63	3.58426	4.91575e-186	1.76825e-183	up	--	Histone H4 [Source:UniProtKB/TrEMBL%3BAcc:A0A077RYQ1]	K11254 histone H4 | (RefSeq) LOC109762297; histone H4 (A)	--	hypothetical protein SETIT_032292mg, partial [Setaria italica]	RecName: Full=Histone H4;	RecName: Full=Histone H4 {ECO:0000256|RuleBase:RU000528}; Flags: Fragment;	Histone H4	GO:0009507,chloroplast; GO:0005829,cytosol; GO:0000788,nuclear nucleosome; GO:0005730,nucleolus; GO:0005886,plasma membrane; GO:0009506,plasmodesma; GO:0009579,thylakoid; GO:0005774,vacuolar membrane; GO:0003677,DNA binding; GO:0042393,histone binding; GO:0046982,protein heterodimerization activity; GO:0006334,nucleosome assembly; GO:0009414,response to water deprivation	PF15511.6:Centromere kinetochore component CENP-T histone fold
novel.9370	0.140929	0.269388	0.295553	8.43882	8.3123	9.61258	5.17099	1.3711e-185	4.90631e-183	up	--	--	K02148 V-type H+-transporting ATPase subunit C | (RefSeq) LOC109782197; V-type proton ATPase subunit C isoform X1 (A)	ko00190: Oxidative phosphorylation; ko04145: Phagosome	vacuolar ATP synthetase subunit C, partial [Lolium perenne]	RecName: Full=V-type proton ATPase subunit C; Short=V-ATPase subunit C; AltName: Full=Vacuolar proton pump subunit C;	RecName: Full=V-type proton ATPase subunit C {ECO:0000256|RuleBase:RU364010}; Flags: Fragment;	Vacuolar H+-ATPase V1 sector, subunit C	GO:0033180,proton-transporting V-type ATPase, V1 domain; GO:0005774,vacuolar membrane; GO:0015078,proton transmembrane transporter activity; GO:0015991,ATP hydrolysis coupled proton transport	PF03223.15:V-ATPase subunit C
gene:TraesCS5A02G482100	4	5.76	5.26	55.21	51.31	53.81	3.38378	2.32009e-185	8.25916e-183	up	--	gene:TraesCS5A02G482100	K23877 xyloglucan O-acetyltransferase | (RefSeq) LOC109749970; protein ALTERED XYLOGLUCAN 4-like (A)	--	protein trichome birefringence-like 19 [Aegilops tauschii subsp. tauschii]	RecName: Full=Protein trichome birefringence-like 19;	SubName: Full=Uncharacterized protein {ECO:0000313|EnsemblPlants:TRIAE_CS42_5AL_TGACv1_374191_AA1193110.1};	--	GO:0005794,Golgi apparatus; GO:0016021,integral component of membrane; GO:0016413,O-acetyltransferase activity; GO:0071554,cell wall organization or biogenesis	PF13839.6:GDSL/SGNH-like Acyl-Esterase family found in Pmr5 and Cas1p
gene:TraesCS6B02G341100	19.59	21.1	19.32	1.18	1.13	1.3	-4.08727	5.97491e-185	2.11601e-182	down	--	gene:TraesCS6B02G341100	K14209 solute carrier family 36 (proton-coupled amino acid transporter) | (RefSeq) uncharacterized protein LOC109773794 (A)	--	GDSL esterase/lipase At3g53100-like [Aegilops tauschii subsp. tauschii]	RecName: Full=GDSL esterase/lipase At1g71250; EC=3.1.1.-; AltName: Full=Extracellular lipase At1g71250; Flags: Precursor;	SubName: Full=Uncharacterized protein {ECO:0000313|EnsemblPlants:TRIAE_CS42_6BL_TGACv1_501259_AA1615370.1};	--	GO:0005576,extracellular region; GO:0016298,lipase activity; GO:0016042,lipid catabolic process	PF00657.22:GDSL-like Lipase/Acylhydrolase
novel.1879	0.537642	0.701575	0.529573	5.05377	5.48366	5.20418	3.11932	2.87462e-184	1.01282e-181	up	--	--	--	--	predicted protein [Hordeum vulgare subsp. vulgare]	--	SubName: Full=Uncharacterized protein {ECO:0000313|EnsemblPlants:TRIAE_CS42_3B_TGACv1_227610_AA0824080.1};	--	GO:0046983,protein dimerization activity	PF04937.15:Protein of unknown function (DUF 659)
gene:TraesCS2A02G588900	0.22	0.15	0.36	27.61	30.1	28.76	6.85975	6.88423e-184	2.41317e-181	up	--	gene:TraesCS2A02G588900	K20848 fructan beta-(2,1)-fructosidase [EC:3.2.1.153] | (RefSeq) LOC109786566; beta-fructofuranosidase, insoluble isoenzyme 4 (A)	--	fructan 6-exohydrolase [Aegilops tauschii subsp. tauschii]	RecName: Full=Fructan 6-exohydrolase {ECO:0000312|EMBL:CAJ28591.1}; EC=3.2.1.154; Flags: Precursor;	SubName: Full=Uncharacterized protein {ECO:0000313|EnsemblPlants:TRIAE_CS42_2AL_TGACv1_094468_AA0298220.1};	Beta-fructofuranosidase (invertase)	GO:0033949,fructan beta-(2,6)-fructosidase activity; GO:0005975,carbohydrate metabolic process	PF00251.20:Glycosyl hydrolases family 32 N-terminal domain
gene:TraesCS7D02G168000	102.21	109.92	110.18	1.29	0.51	0.45	-7.186	9.08182e-184	3.16734e-181	down	--	gene:TraesCS7D02G168000	--	--	alpha-amylase/trypsin inhibitor CM1 [Aegilops tauschii subsp. tauschii]	RecName: Full=Alpha-amylase/trypsin inhibitor CM1; AltName: Full=Chloroform/methanol-soluble protein CM1; Flags: Precursor;	SubName: Full=Uncharacterized protein {ECO:0000313|EnsemblPlants:TRIAE_CS42_U_TGACv1_641029_AA2082710.1};	--	GO:0005576,extracellular region; GO:0015066,alpha-amylase inhibitor activity; GO:0004867,serine-type endopeptidase inhibitor activity	PF00234.22:Protease inhibitor/seed storage/LTP family
gene:TraesCS5D02G327800	21.12	21.98	21.07	1.64	1.63	1.36	-3.82265	4.02758e-182	1.39755e-179	down	--	gene:TraesCS5D02G327800	--	--	predicted protein [Hordeum vulgare subsp. vulgare]	RecName: Full=Probable inactive purple acid phosphatase 29; Flags: Precursor;	SubName: Full=Uncharacterized protein {ECO:0000313|EnsemblPlants:TRIAE_CS42_5BL_TGACv1_404911_AA1314600.1};	Predicted DNA repair exonuclease SIA1	GO:0005576,extracellular region; GO:0003993,acid phosphatase activity; GO:0046872,metal ion binding	PF00149.28:Calcineurin-like phosphoesterase
gene:TraesCS2A02G040100	9.27	8.03	10.26	57.1	64.75	60.3	2.69466	3.14987e-181	1.0875e-178	up	--	gene:TraesCS2A02G040100	--	--	rhomboid-like protein 19 [Aegilops tauschii subsp. tauschii]	RecName: Full=Rhomboid-like protein 19 {ECO:0000303|PubMed:16895613}; Short=AtRBL19 {ECO:0000303|PubMed:16895613};	SubName: Full=Uncharacterized protein {ECO:0000313|EnsemblPlants:TRIAE_CS42_2AS_TGACv1_112201_AA0333120.1};	Predicted membrane protein	GO:0005794,Golgi apparatus; GO:0016021,integral component of membrane; GO:0006890,retrograde vesicle-mediated transport, Golgi to ER	PF08551.10:Eukaryotic integral membrane protein (DUF1751)
novel.2800	0.125855	0.157328	0.147806	2.12575	2.30922	2.25812	3.91839	8.00031e-181	2.74831e-178	up	--	--	K11593 eukaryotic translation initiation factor 2C | (RefSeq) protein argonaute 1A-like (A)	--	[Arabidopsis thaliana]	RecName: Full=Retrovirus-related Pol polyprotein from transposon RE1; AltName: Full=Retro element 1 {ECO:0000303|PubMed:10689195}; Short=AtRE1 {ECO:0000303|PubMed:10689195}; Includes: RecName: Full=Protease RE1; EC=3.4.23.-; Includes: RecName: Full=Reverse transcriptase RE1; EC=2.7.7.49; Includes: RecName: Full=Endonuclease RE1;	SubName: Full=Uncharacterized protein {ECO:0000313|EnsemblPlants:TRIAE_CS42_7AS_TGACv1_570191_AA1831990.1};	FOG: Transposon-encoded proteins with TYA, reverse transcriptase, integrase domains in various combinations	GO:0004190,aspartic-type endopeptidase activity; GO:0004519,endonuclease activity; GO:0046872,metal ion binding; GO:0003676,nucleic acid binding; GO:0003964,RNA-directed DNA polymerase activity; GO:0015074,DNA integration; GO:0006310,DNA recombination	PF14223.6:gag-polypeptide of LTR copia-type
gene:TraesCS5A02G339800	1.81	1.64	1.56	17.24	16.56	17.85	3.33702	1.65236e-180	5.64803e-178	up	--	gene:TraesCS5A02G339800	--	--	uncharacterized protein LOC109761380 [Aegilops tauschii subsp. tauschii]	--	SubName: Full=Uncharacterized protein {ECO:0000313|EnsemblPlants:TRIAE_CS42_5AL_TGACv1_374905_AA1211560.2};	--	--	PF07762.14:Protein of unknown function (DUF1618)
gene:TraesCS5D02G050100	52.16	55.13	54.63	3.51	3.41	4.05	-3.91497	2.41647e-180	8.21899e-178	down	--	WIR1c [Source:UniProtKB/TrEMBL%3BAcc:I3NUT4]	--	--	protein WIR1A-like [Aegilops tauschii subsp. tauschii]	RecName: Full=Protein WIR1A;	SubName: Full=WIR1 {ECO:0000313|EMBL:AGU99599.1, ECO:0000313|EnsemblPlants:TRIAE_CS42_5DS_TGACv1_457236_AA1484080.1}; SubName: Full=WIR1c {ECO:0000313|EMBL:AEH40972.1};	--	GO:0016021,integral component of membrane	--
novel.15368	0.52544	0.632424	0.52385	5.40209	5.38774	4.94721	3.18538	1.80812e-179	6.11955e-177	up	--	--	--	--	--	--	SubName: Full=Uncharacterized protein {ECO:0000313|EnsemblPlants:TRIAE_CS42_7AS_TGACv1_569588_AA1819830.1};	--	--	--
novel.7424	1.21116	1.27807	1.25721	0.020186	0.037751	0.020975	-5.58193	4.45566e-179	1.50062e-176	down	--	--	K17604 zinc finger SWIM domain-containing protein 3 | (RefSeq) protein FAR1-RELATED SEQUENCE 5-like (A)	--	uncharacterized protein LOC109736749 [Aegilops tauschii subsp. tauschii]	--	SubName: Full=Uncharacterized protein {ECO:0000313|EMBL:EMS53466.1, ECO:0000313|EnsemblPlants:TRIUR3_28232-P1};	FOG: Transposon-encoded proteins with TYA, reverse transcriptase, integrase domains in various combinations	--	PF03732.17:Retrotransposon gag protein
novel.12532	1.125	1.08002	1.15857	10.3475	10.315	8.72798	3.09287	6.27274e-179	2.10229e-176	up	--	--	--	--	uncharacterized protein LOC109759673 [Aegilops tauschii subsp. tauschii]	--	SubName: Full=Uncharacterized protein {ECO:0000313|EnsemblPlants:TRIAE_CS42_5BS_TGACv1_423700_AA1382130.1};	--	GO:0016021,integral component of membrane	--
novel.12919	5.22888	5.09692	5.29924	0.849678	0.900705	0.69506	-2.70377	6.25854e-178	2.08735e-175	down	--	--	--	--	uncharacterized protein LOC109773379 isoform X1 [Aegilops tauschii subsp. tauschii]	--	SubName: Full=Uncharacterized protein {ECO:0000313|EnsemblPlants:HORVU7Hr1G035360.12};	--	GO:0046872,metal ion binding	--
novel.6183	3.51631	3.34657	3.84004	0.012791	0.02617	0.012636	-7.71955	7.29985e-178	2.42288e-175	down	--	--	--	--	uncharacterized protein LOC109733889 [Aegilops tauschii subsp. tauschii]	--	SubName: Full=Uncharacterized protein {ECO:0000313|EnsemblPlants:TRIAE_CS42_3AS_TGACv1_211973_AA0696170.1};	--	GO:0016021,integral component of membrane; GO:0008234,cysteine-type peptidase activity	--
gene:TraesCS2B02G182700	26.16	25.68	29.78	4.18	4.21	4.5	-2.69218	3.98916e-177	1.31767e-174	down	--	gene:TraesCS2B02G182700	K13680 beta-mannan synthase [EC:2.4.1.32] | (RefSeq) LOC109767488; probable mannan synthase 3 (A)	--	probable mannan synthase 7 [Aegilops tauschii subsp. tauschii]	RecName: Full=Probable mannan synthase 7; EC=2.4.1.-; AltName: Full=Cellulose synthase-like protein A7; AltName: Full=OsCslA7;	SubName: Full=Uncharacterized protein {ECO:0000313|EnsemblPlants:TRIAE_CS42_2BS_TGACv1_146583_AA0468630.1};	--	GO:0000139,Golgi membrane; GO:0016021,integral component of membrane; GO:0016757,transferase activity, transferring glycosyl groups; GO:0071555,cell wall organization	PF13641.6:Glycosyltransferase like family 2
novel.18789	15.1693	17.7501	15.9096	0.862319	0.714698	1.07658	-4.23066	4.69681e-177	1.54399e-174	down	--	--	--	--	hypothetical protein TRIUR3_10224 [Triticum urartu]	--	SubName: Full=Uncharacterized protein {ECO:0000313|EnsemblPlants:TRIAE_CS42_7DL_TGACv1_603402_AA1982940.1};	--	--	PF07333.12:S locus-related glycoprotein 1 binding pollen coat protein (SLR1-BP)
gene:TraesCS1A02G360100	59.35	64.79	48.9	1.47	1.22	1.41	-5.43135	4.90567e-177	1.60497e-174	down	--	Histone H4 [Source:UniProtKB/TrEMBL%3BAcc:A0A077RYQ1]	K11254 histone H4 | (RefSeq) LOC109762297; histone H4 (A)	--	hypothetical protein SETIT_032292mg, partial [Setaria italica]	RecName: Full=Histone H4;	RecName: Full=Histone H4 {ECO:0000256|RuleBase:RU000528}; Flags: Fragment;	Histone H4	GO:0009507,chloroplast; GO:0005829,cytosol; GO:0000788,nuclear nucleosome; GO:0005730,nucleolus; GO:0005886,plasma membrane; GO:0009506,plasmodesma; GO:0009579,thylakoid; GO:0005774,vacuolar membrane; GO:0003677,DNA binding; GO:0042393,histone binding; GO:0046982,protein heterodimerization activity; GO:0006334,nucleosome assembly; GO:0009414,response to water deprivation	PF15511.6:Centromere kinetochore component CENP-T histone fold
gene:TraesCS2D02G112800	53.67	48.25	53.54	3.01	4.14	2.31	-4.06838	7.02568e-177	2.28767e-174	down	--	gene:TraesCS2D02G112800	K22683 aspartyl protease family protein [EC:3.4.23.-] | (RefSeq) LOC109744763; aspartyl protease family protein 2-like (A)	--	aspartyl protease family protein 2-like [Aegilops tauschii subsp. tauschii]	RecName: Full=Aspartyl protease family protein 2 {ECO:0000305}; EC=3.4.23.- {ECO:0000305}; Flags: Precursor;	SubName: Full=Uncharacterized protein {ECO:0000313|EnsemblPlants:TRIAE_CS42_2DS_TGACv1_178777_AA0600800.2};	Aspartyl protease	GO:0016020,membrane; GO:0009505,plant-type cell wall; GO:0004190,aspartic-type endopeptidase activity; GO:0030163,protein catabolic process; GO:0006508,proteolysis; GO:0080167,response to karrikin	PF14543.6:Xylanase inhibitor N-terminal
gene:TraesCS3B02G167700	1.76	1.22	1.64	82.48	75.31	80.7	5.66424	8.72875e-177	2.82881e-174	up	--	gene:TraesCS3B02G167700	K11253 histone H3 | (RefSeq) LOC109762286; histone H3.2 (A)	--	Histone H3.2, partial [Cajanus cajan]	RecName: Full=Histone H3.2;	RecName: Full=Histone H3 {ECO:0000256|RuleBase:RU004471}; Flags: Fragment;	Histones H3 and H4	GO:0000786,nucleosome; GO:0005634,nucleus; GO:0003677,DNA binding; GO:0046982,protein heterodimerization activity	PF00125.24:Core histone H2A/H2B/H3/H4
novel.15227	0.0550547	0.0964299	0.104379	2.00299	2.36733	2.18233	4.62813	1.32893e-176	4.28656e-174	up	--	--	K03549 KUP system potassium uptake protein | (RefSeq) potassium transporter 19-like (A)	--	transposon protein, putative, CACTA, En/Spm sub-class [Oryza sativa Japonica Group]	--	SubName: Full=Uncharacterized protein {ECO:0000313|EnsemblPlants:OB0075G10020.1};	--	--	PF02992.14:Transposase family tnp2
novel.9070	4.54557	4.32021	4.9408	0.538619	0.598135	0.613309	-3.00486	4.47727e-175	1.43743e-172	down	--	--	K01230 mannosyl-oligosaccharide alpha-1,2-mannosidase [EC:3.2.1.113] | (RefSeq) mannosyl-oligosaccharide 1,2-alpha-mannosidase MNS1 (A)	ko00510: N-Glycan biosynthesis; ko00513: Various types of N-glycan biosynthesis; ko04141: Protein processing in endoplasmic reticulum	uncharacterized protein LOC103636877 [Zea mays]	--	SubName: Full=Uncharacterized protein {ECO:0000313|EnsemblPlants:TRIAE_CS42_4AL_TGACv1_293500_AA1000870.2};	--	GO:0046983,protein dimerization activity	PF05699.14:hAT family C-terminal dimerisation region
gene:TraesCS5A02G119800	19.46	16.16	19.22	0.61	0.64	0.95	-4.66824	2.44455e-174	7.81176e-172	down	--	gene:TraesCS5A02G119800	K15422 3'(2'), 5'-bisphosphate nucleotidase / inositol polyphosphate 1-phosphatase [EC:3.1.3.7 3.1.3.57] | (RefSeq) LOC109734469; 3'(2'),5'-bisphosphate nucleotidase-like isoform X1 (A)	ko00562: Inositol phosphate metabolism; ko00920: Sulfur metabolism; ko04070: Phosphatidylinositol signaling system	3'(2'),5'-bisphosphate nucleotidase-like isoform X2 [Aegilops tauschii subsp. tauschii]	RecName: Full=3'(2'),5'-bisphosphate nucleotidase; EC=3.1.3.7; AltName: Full=3'(2'),5-bisphosphonucleoside 3'(2')-phosphohydrolase; AltName: Full=DPNPase;	SubName: Full=Uncharacterized protein {ECO:0000313|EnsemblPlants:TRIAE_CS42_5AS_TGACv1_394304_AA1279400.1};	Salt-sensitive 3'-phosphoadenosine-5'-phosphatase HAL2/SAL1	GO:0008441,3'(2'),5'-bisphosphate nucleotidase activity; GO:0046872,metal ion binding; GO:0046854,phosphatidylinositol phosphorylation; GO:0006790,sulfur compound metabolic process	PF00459.25:Inositol monophosphatase family
gene:TraesCS6B02G041200	12.06	11.95	11.13	0.34	0.57	0.58	-4.59035	9.48036e-174	3.0155e-171	down	--	gene:TraesCS6B02G041200	--	--	subtilisin-like protease SBT3.8 isoform X1 [Aegilops tauschii subsp. tauschii]	RecName: Full=Subtilisin-like protease SBT3.8 {ECO:0000303|PubMed:16193095}; EC=3.4.21.- {ECO:0000255|PROSITE-ProRule:PRU10082}; AltName: Full=Subtilase subfamily 3 member 8 {ECO:0000303|PubMed:16193095}; Short=AtSBT3.8 {ECO:0000303|PubMed:16193095}; Flags: Precursor;	SubName: Full=Uncharacterized protein {ECO:0000313|EnsemblPlants:TRIAE_CS42_6BS_TGACv1_513790_AA1649730.1};	--	GO:0005576,extracellular region; GO:0004252,serine-type endopeptidase activity	PF00082.22:Subtilase family
gene:TraesCS3B02G481800	10.49	9.94	11.38	0.92	0.98	0.99	-3.49003	6.85888e-173	2.17161e-170	down	--	Potassium transporter [Source:UniProtKB/TrEMBL%3BAcc:A0A341SYD2]	K03549 KUP system potassium uptake protein | (RefSeq) LOC109757000; potassium transporter 5-like (A)	--	unnamed protein product [Triticum aestivum]	RecName: Full=Potassium transporter 5; AltName: Full=OsHAK5;	RecName: Full=Potassium transporter {ECO:0000256|RuleBase:RU321113};	--	GO:0016021,integral component of membrane; GO:0016020,membrane; GO:0015079,potassium ion transmembrane transporter activity	PF02705.16:K+ potassium transporter
gene:TraesCS4D02G325000	57.93	52.98	66.47	0.25	0.38	0.34	-7.53704	9.80305e-173	3.08953e-170	down	--	gene:TraesCS4D02G325000	--	--	CM 17 protein precursor [Triticum aestivum]	RecName: Full=Alpha-amylase/trypsin inhibitor CM16; AltName: Full=Chloroform/methanol-soluble protein CM16; Flags: Precursor;	SubName: Full=CM 17 protein {ECO:0000313|EMBL:CAA42453.1};	--	GO:0005576,extracellular region; GO:0015066,alpha-amylase inhibitor activity; GO:0004867,serine-type endopeptidase inhibitor activity	PF00234.22:Protease inhibitor/seed storage/LTP family
gene:TraesCS1B02G449900	35.32	33.93	33.93	0.9	0.98	0.54	-5.4452	1.45032e-172	4.54996e-170	down	--	gene:TraesCS1B02G449900	--	--	uncharacterized protein LOC109764261 isoform X1 [Aegilops tauschii subsp. tauschii]	--	SubName: Full=Uncharacterized protein {ECO:0000313|EnsemblPlants:TRIAE_CS42_1BL_TGACv1_033387_AA0139100.1};	--	--	PF03704.17:Bacterial transcriptional activator domain
novel.12599	0.005173	0.017761	0.027604	4.39096	3.82336	3.8748	7.76511	1.50673e-171	4.70544e-169	up	--	--	K03164 DNA topoisomerase II [EC:5.99.1.3] | (RefSeq) LOC109783779; DNA topoisomerase 2-like (A)	--	DNA topoisomerase 2 [Triticum urartu]	RecName: Full=DNA topoisomerase 2; EC=5.99.1.3; AltName: Full=DNA topoisomerase II;	RecName: Full=DNA topoisomerase 2 {ECO:0000256|RuleBase:RU362094}; EC=5.99.1.3 {ECO:0000256|RuleBase:RU362094};	DNA topoisomerase type II	GO:0005634,nucleus; GO:0005524,ATP binding; GO:0003677,DNA binding; GO:0003916,DNA topoisomerase activity; GO:0003918,DNA topoisomerase type II (ATP-hydrolyzing) activity; GO:0046872,metal ion binding; GO:0006265,DNA topological change; GO:0044774,mitotic DNA integrity checkpoint; GO:0000712,resolution of meiotic recombination intermediates; GO:0000819,sister chromatid segregation	PF00521.20:DNA gyrase/topoisomerase IV, subunit A
gene:TraesCS5D02G553000	18.14	16.83	18.94	2.46	2.2	2.21	-2.99995	3.00342e-171	9.33711e-169	down	--	gene:TraesCS5D02G553000	K20848 fructan beta-(2,1)-fructosidase [EC:3.2.1.153] | (RefSeq) LOC109761721; beta-fructofuranosidase, insoluble isoenzyme 4-like (A)	--	beta-fructofuranosidase, insoluble isoenzyme 4-like [Aegilops tauschii subsp. tauschii]	RecName: Full=Beta-fructofuranosidase, insoluble isoenzyme 4; EC=3.2.1.26; AltName: Full=Cell wall beta-fructosidase 4; AltName: Full=Invertase 4; AltName: Full=OsCIN4; AltName: Full=Sucrose hydrolase 4; Flags: Precursor;	SubName: Full=Uncharacterized protein {ECO:0000313|EnsemblPlants:TRIAE_CS42_5DL_TGACv1_433511_AA1415210.1};	Beta-fructofuranosidase (invertase)	GO:0048046,apoplast; GO:0005618,cell wall; GO:0004575,sucrose alpha-glucosidase activity; GO:0005975,carbohydrate metabolic process	PF00251.20:Glycosyl hydrolases family 32 N-terminal domain
novel.4418	1.11632	1.37201	1.13108	9.03546	9.29492	9.38775	2.90221	6.73455e-171	2.08422e-168	up	--	--	--	--	--	--	--	--	--	--
novel.8277	5.54033	6.34818	6.67591	0.319271	0.375451	0.346323	-4.17855	2.80544e-170	8.6434e-168	down	--	--	--	--	--	--	SubName: Full=Uncharacterized protein {ECO:0000313|EnsemblPlants:TRIAE_CS42_3DS_TGACv1_271828_AA0908990.1};	--	--	--
gene:TraesCS5D02G045700	3.2	3.33	3.19	15.63	16.74	15.81	2.27682	4.84178e-170	1.48506e-167	up	--	Auxin response factor [Source:UniProtKB/TrEMBL%3BAcc:A0A1D6A460]	K14486 auxin response factor | (RefSeq) LOC109746150; auxin response factor 11 isoform X1 (A)	ko04075: Plant hormone signal transduction	auxin response factor 25-like isoform X1 [Aegilops tauschii subsp. tauschii]	RecName: Full=Auxin response factor 25; AltName: Full=OsARF6b;	RecName: Full=Auxin response factor {ECO:0000256|RuleBase:RU004561};	--	GO:0005634,nucleus; GO:0003677,DNA binding; GO:0009734,auxin-activated signaling pathway; GO:0006355,regulation of transcription, DNA-templated; GO:0006351,transcription, DNA-templated	PF06507.13:Auxin response factor
novel.12983	0.020473	0.016037	0.01002	1.4243	1.45149	1.50595	6.50876	6.90922e-170	2.10977e-167	up	--	--	--	--	uncharacterized protein LOC109769195 [Aegilops tauschii subsp. tauschii]	--	SubName: Full=Uncharacterized protein {ECO:0000313|EnsemblPlants:TRIAE_CS42_3B_TGACv1_222240_AA0760450.1};	--	--	--
gene:TraesCS2B02G436400	27.82	29.99	31.09	1.31	1.08	1.54	-4.52792	7.32423e-170	2.2266e-167	down	--	Oleosin [Source:UniProtKB/TrEMBL%3BAcc:W5BE38]	--	--	predicted protein [Hordeum vulgare subsp. vulgare]	RecName: Full=Oleosin 16 kDa;	RecName: Full=Oleosin {ECO:0000256|RuleBase:RU000540};	--	GO:0016021,integral component of membrane; GO:0012511,monolayer-surrounded lipid storage body	PF01277.17:Oleosin
gene:TraesCS3B02G376700	743.18	834.86	800.95	2958.94	2877.8	3120.93	1.8815	1.08237e-169	3.27597e-167	up	--	gene:TraesCS3B02G376700	--	--	type 1 non specific lipid transfer protein precursor [Triticum aestivum]	RecName: Full=Non-specific lipid-transfer protein 2; Short=LTP 2; Flags: Precursor;	RecName: Full=Non-specific lipid-transfer protein {ECO:0000256|RuleBase:RU000628};	--	GO:0008289,lipid binding; GO:0006869,lipid transport	PF00234.22:Protease inhibitor/seed storage/LTP family
novel.12271	11.838	12.1209	12.8179	2.03843	1.91806	2.41302	-2.55971	1.55802e-169	4.69491e-167	down	--	--	--	--	hypothetical protein TRIUR3_01278 [Triticum urartu]	--	SubName: Full=Uncharacterized protein {ECO:0000313|EnsemblPlants:TRIAE_CS42_5AL_TGACv1_375034_AA1214460.3};	--	--	PF12274.8:Protein of unknown function (DUF3615)
gene:TraesCS2A02G310300	17.82	14.6	17.17	2.16	1.98	1.83	-3.08335	1.92061e-169	5.76224e-167	down	--	gene:TraesCS2A02G310300	K00700 1,4-alpha-glucan branching enzyme [EC:2.4.1.18] | (RefSeq) LOC109737665; 1,4-alpha-glucan-branching enzyme 2, chloroplastic/amyloplastic-like (A)	ko00500: Starch and sucrose metabolism	starch branching enzyme IIb [Triticum aestivum]	RecName: Full=1,4-alpha-glucan-branching enzyme 2, chloroplastic/amyloplastic; EC=2.4.1.18; AltName: Full=Q-enzyme; AltName: Full=Starch-branching enzyme IIB; Flags: Precursor;	SubName: Full=Uncharacterized protein {ECO:0000313|EnsemblPlants:TRIAE_CS42_2AL_TGACv1_095785_AA0314520.1};	1,4-alpha-glucan branching enzyme/starch branching enzyme II	GO:0009501,amyloplast; GO:0009507,chloroplast; GO:0003844,1,4-alpha-glucan branching enzyme activity; GO:0102752,1,4-alpha-glucan branching enzyme activity (using a glucosylated glycogenin as primer for glycogen synthesis); GO:0043169,cation binding; GO:0004553,hydrolase activity, hydrolyzing O-glycosyl compounds; GO:0005978,glycogen biosynthetic process; GO:0019252,starch biosynthetic process	PF02806.18:Alpha amylase, C-terminal all-beta domain
gene:TraesCS3B02G597800	3.07	2.76	3.21	22.27	21.36	23.52	2.86356	2.96129e-169	8.84589e-167	up	--	gene:TraesCS3B02G597800	K01369 legumain [EC:3.4.22.34] | (RefSeq) LOC109765816; vacuolar-processing enzyme gamma-isozyme-like (A)	--	unnamed protein product [Triticum aestivum]	RecName: Full=Vacuolar-processing enzyme; Short=VPE; EC=3.4.22.-; AltName: Full=Legumain-like proteinase; Short=LLP; Flags: Precursor;	SubName: Full=Uncharacterized protein {ECO:0000313|EnsemblPlants:TRIAE_CS42_3B_TGACv1_222201_AA0759740.3};	Asparaginyl peptidases	GO:0008234,cysteine-type peptidase activity	PF01650.18:Peptidase C13 family
gene:TraesCS5D02G293700	8.99	9.17	8.38	0.54	0.53	0.46	-4.14125	3.38222e-169	1.00595e-166	down	--	Purple acid phosphatase [Source:UniProtKB/TrEMBL%3BAcc:A0A1D5ZS93]	K22390 acid phosphatase type 7 | (RefSeq) LOC109734047; nucleotide pyrophosphatase/phosphodiesterase-like isoform X1 (A)	--	probable inactive purple acid phosphatase 27 isoform X2 [Aegilops tauschii subsp. tauschii]	RecName: Full=Probable inactive purple acid phosphatase 27; Flags: Precursor;	RecName: Full=Purple acid phosphatase {ECO:0000256|RuleBase:RU361203}; EC=3.1.3.2 {ECO:0000256|RuleBase:RU361203};	Purple acid phosphatase	GO:0005576,extracellular region; GO:0003993,acid phosphatase activity; GO:0046872,metal ion binding	PF17808.1:Fn3-like domain from Purple Acid Phosphatase
gene:TraesCS5B02G340900	1.37	1.21	1.25	30.14	28.85	27.88	4.4711	3.81903e-169	1.13098e-166	up	--	Cwf15 / Cwc15 cell cycle control family protein [Source:Projected from Arabidopsis thaliana (AT3G13200) UniProtKB/TrEMBL%3BAcc:Q9LK52]	K12863 protein CWC15 | (RefSeq) LOC109758245; protein CWC15 homolog (A)	ko03040: Spliceosome	protein CWC15 homolog [Aegilops tauschii subsp. tauschii]	--	SubName: Full=Predicted protein {ECO:0000313|EMBL:BAJ85994.1};	Uncharacterized conserved protein	GO:0005681,spliceosomal complex; GO:0000398,mRNA splicing, via spliceosome	PF04889.12:Cwf15/Cwc15 cell cycle control protein
gene:TraesCS1A02G309000	33.21	35.12	39.09	147.76	147.67	144.3	2.00279	1.01603e-168	2.99597e-166	up	--	gene:TraesCS1A02G309000	K13418 somatic embryogenesis receptor kinase 1 [EC:2.7.10.1 2.7.11.1] | (RefSeq) LOC109744733; somatic embryogenesis receptor kinase 2-like (A)	--	somatic embryogenesis receptor kinase 2-like [Aegilops tauschii subsp. tauschii]	RecName: Full=Leucine-rich repeat protein 1 {ECO:0000303|PubMed:19712067}; Short=OsLRR1 {ECO:0000303|PubMed:19712067}; Flags: Precursor;	SubName: Full=Uncharacterized protein {ECO:0000313|EnsemblPlants:TRIAE_CS42_1AL_TGACv1_001781_AA0035130.1};	FOG: Leucine rich repeat	GO:0031901,early endosome membrane; GO:0031902,late endosome membrane; GO:0005886,plasma membrane; GO:0004675,transmembrane receptor protein serine/threonine kinase activity; GO:0007166,cell surface receptor signaling pathway; GO:0006952,defense response; GO:0006468,protein phosphorylation	PF08263.12:Leucine rich repeat N-terminal domain
gene:TraesCS6A02G092600	5.53	5.34	6.21	32.06	32.35	35.05	2.51056	2.84296e-168	8.34724e-166	up	--	gene:TraesCS6A02G092600	--	--	hypothetical protein TRIUR3_26408 [Triticum urartu]	--	SubName: Full=Uncharacterized protein {ECO:0000313|EnsemblPlants:TRIAE_CS42_6AS_TGACv1_486668_AA1563880.2};	--	GO:0016021,integral component of membrane	--
gene:TraesCS5B02G282100	16.72	16.91	17.26	1.15	1.26	1.33	-3.79859	6.06064e-168	1.7719e-165	down	--	gene:TraesCS5B02G282100	K05278 flavonol synthase [EC:1.14.11.23] | (RefSeq) LOC109784747; flavonol synthase/flavanone 3-hydroxylase-like (A)	ko00941: Flavonoid biosynthesis	protein SRG1-like [Aegilops tauschii subsp. tauschii]	RecName: Full=Protein SRG1; Short=AtSRG1; AltName: Full=Protein SENESCENCE-RELATED GENE 1;	SubName: Full=Uncharacterized protein {ECO:0000313|EnsemblPlants:TRIAE_CS42_5BL_TGACv1_405761_AA1334890.2};	Iron/ascorbate family oxidoreductases	GO:0046872,metal ion binding; GO:0016682,oxidoreductase activity, acting on diphenols and related substances as donors, oxygen as acceptor; GO:0010150,leaf senescence	PF14226.6:non-haem dioxygenase in morphine synthesis N-terminal
gene:TraesCS7D02G524300	18.77	18.37	19	1.57	1.21	1.15	-3.86683	6.95696e-168	2.02533e-165	down	--	gene:TraesCS7D02G524300	K22683 aspartyl protease family protein [EC:3.4.23.-] | (RefSeq) LOC109737210; protein ASPARTIC PROTEASE IN GUARD CELL 1 (A)	--	aspartyl protease family protein 1-like isoform X2 [Aegilops tauschii subsp. tauschii]	RecName: Full=Aspartyl protease family protein 1 {ECO:0000305}; EC=3.4.23.- {ECO:0000305}; Flags: Precursor;	SubName: Full=Uncharacterized protein {ECO:0000313|EnsemblPlants:TRIAE_CS42_7DL_TGACv1_605904_AA2008440.1};	Aspartyl protease	GO:0031225,anchored component of membrane; GO:0005886,plasma membrane; GO:0004190,aspartic-type endopeptidase activity; GO:0030163,protein catabolic process; GO:0006508,proteolysis	PF14543.6:Xylanase inhibitor N-terminal
gene:TraesCS7D02G344400	40.42	43.23	34.88	3.74	2.72	3.21	-3.64635	6.99601e-168	2.0281e-165	down	--	gene:TraesCS7D02G344400	K08066 nuclear transcription factor Y, gamma | (RefSeq) uncharacterized protein LOC109745254 (A)	--	uncharacterized protein LOC109745254 [Aegilops tauschii subsp. tauschii]	RecName: Full=Nuclear transcription factor Y subunit C-6 {ECO:0000305}; Short=OsNF-YC6 {ECO:0000303|PubMed:26542958}; AltName: Full=Transcriptional activator HAP5D {ECO:0000305}; Short=OsHAP5D {ECO:0000303|PubMed:18193457};	SubName: Full=Uncharacterized protein {ECO:0000313|EnsemblPlants:TRIAE_CS42_7DL_TGACv1_604823_AA2002030.2};	CCAAT-binding factor, subunit C (HAP5)	GO:0005737,cytoplasm; GO:0005634,nucleus; GO:0003677,DNA binding; GO:0046982,protein heterodimerization activity; GO:0006355,regulation of transcription, DNA-templated; GO:0006351,transcription, DNA-templated	PF00808.23:Histone-like transcription factor (CBF/NF-Y) and archaeal histone
gene:TraesCS1A02G257000	22.51	20.9	20.59	0.76	0.36	0.36	-5.46541	2.03799e-167	5.88319e-165	down	--	gene:TraesCS1A02G257000	K14493 gibberellin receptor GID1 [EC:3.-.-.-] | (RefSeq) LOC109741215; gibberellin receptor GID1-like (A)	ko04075: Plant hormone signal transduction	probable carboxylesterase 15 [Aegilops tauschii subsp. tauschii]	RecName: Full=Probable carboxylesterase 17; AltName: Full=AtCXE17; EC=3.1.1.1;	SubName: Full=Uncharacterized protein {ECO:0000313|EnsemblPlants:TRIAE_CS42_1AL_TGACv1_003210_AA0048710.1};	Arylacetamide deacetylase	GO:0052689,carboxylic ester hydrolase activity; GO:0016787,hydrolase activity; GO:0009056,catabolic process	PF07859.13:alpha/beta hydrolase fold
gene:TraesCS2D02G440500	18.21	17.11	19.98	0.99	1.46	1.07	-4.0095	5.84248e-167	1.67953e-164	down	--	gene:TraesCS2D02G440500	--	--	hypothetical protein TRIUR3_31418 [Triticum urartu]	--	SubName: Full=Uncharacterized protein {ECO:0000313|EnsemblPlants:TRIAE_CS42_2DL_TGACv1_159137_AA0533120.1};	--	--	--
gene:TraesCS7B02G248300	52.8	55.1	48.26	7.5	6.38	5.63	-3.03159	5.217e-166	1.49348e-163	down	--	gene:TraesCS7B02G248300	K08066 nuclear transcription factor Y, gamma | (RefSeq) uncharacterized protein LOC109745254 (A)	--	uncharacterized protein LOC109745254 [Aegilops tauschii subsp. tauschii]	RecName: Full=Nuclear transcription factor Y subunit C-6 {ECO:0000305}; Short=OsNF-YC6 {ECO:0000303|PubMed:26542958}; AltName: Full=Transcriptional activator HAP5D {ECO:0000305}; Short=OsHAP5D {ECO:0000303|PubMed:18193457};	SubName: Full=Uncharacterized protein {ECO:0000313|EnsemblPlants:TRIAE_CS42_7BL_TGACv1_576900_AA1859160.1};	CCAAT-binding factor, subunit C (HAP5)	GO:0005737,cytoplasm; GO:0005634,nucleus; GO:0003677,DNA binding; GO:0046982,protein heterodimerization activity; GO:0006355,regulation of transcription, DNA-templated; GO:0006351,transcription, DNA-templated	PF00808.23:Histone-like transcription factor (CBF/NF-Y) and archaeal histone
gene:TraesCS6B02G374000	23.44	24.25	21.22	2.72	2.02	2.35	-3.3112	6.55181e-165	1.86781e-162	down	--	gene:TraesCS6B02G374000	K13430 serine/threonine-protein kinase PBS1 [EC:2.7.11.1] | (RefSeq) LOC109759178; probable serine/threonine-protein kinase PBL7 (A)	ko04626: Plant-pathogen interaction	wall-associated receptor kinase 2-like [Aegilops tauschii subsp. tauschii]	RecName: Full=Wall-associated receptor kinase 2; EC=2.7.11.-; Flags: Precursor;	SubName: Full=Uncharacterized protein {ECO:0000313|EnsemblPlants:TRIAE_CS42_6BL_TGACv1_502483_AA1624950.1};	--	GO:0005623,cell; GO:0016021,integral component of membrane; GO:0005524,ATP binding; GO:0005509,calcium ion binding; GO:0030247,polysaccharide binding; GO:0004674,protein serine/threonine kinase activity; GO:0007166,cell surface receptor signaling pathway; GO:0009992,cellular water homeostasis; GO:0009311,oligosaccharide metabolic process; GO:0009751,response to salicylic acid; GO:0009826,unidimen…	PF00069.25:Protein kinase domain
gene:TraesCS5D02G004300	106.15	108.27	103.76	0.33	0.67	0.66	-7.62127	1.39229e-164	3.95277e-162	down	--	gene:TraesCS5D02G004300	--	--	--	--	--	--	--	--
gene:TraesCS5B02G062000	12.62	11	11.88	1.77	1.75	1.99	-2.71623	1.56697e-164	4.43041e-162	down	--	Phosphatidylinositol 3-kinase VPS34 [Source:Projected from Arabidopsis thaliana (AT1G60490) UniProtKB/Swiss-Prot%3BAcc:P42339]	K00914 phosphatidylinositol 3-kinase [EC:2.7.1.137] | (RefSeq) LOC109774764; phosphatidylinositol 3-kinase, root isoform (A)	ko00562: Inositol phosphate metabolism; ko04070: Phosphatidylinositol signaling system; ko04136: Autophagy - other; ko04145: Phagosome	phosphatidylinositol 3-kinase, root isoform [Aegilops tauschii subsp. tauschii]	RecName: Full=Phosphatidylinositol 3-kinase, root isoform; Short=PI3-kinase; Short=PI3K; Short=PtdIns-3-kinase; EC=2.7.1.137; AltName: Full=SPI3K-5;	SubName: Full=Uncharacterized protein {ECO:0000313|EnsemblPlants:TRIAE_CS42_5BS_TGACv1_423579_AA1379900.2};	Phosphatidylinositol 3-kinase VPS34, involved in signal transduction	GO:0005768,endosome; GO:0005777,peroxisome; GO:0000407,phagophore assembly site; GO:0034271,phosphatidylinositol 3-kinase complex, class III, type I; GO:0034272,phosphatidylinositol 3-kinase complex, class III, type II; GO:0016303,1-phosphatidylinositol-3-kinase activity; GO:0005524,ATP binding; GO:0000045,autophagosome assembly; GO:0030242,autophagy of peroxisome; GO:0006897,endocytosis; GO:0016…	PF00613.20:Phosphoinositide 3-kinase family, accessory domain (PIK domain)
novel.6918	3.16857	2.57009	4.04164	0.0804835	0.121927	0.0936781	-5.0624	6.5272e-164	1.83792e-161	down	--	--	--	--	hypothetical protein TRIUR3_30921 [Triticum urartu]	--	SubName: Full=Uncharacterized protein {ECO:0000313|EnsemblPlants:TRIAE_CS42_1BS_TGACv1_050250_AA0169700.1};	--	--	--
novel.4972	21.2357	23.6501	22.8685	4.04253	4.4935	3.99557	-2.4663	4.17503e-163	1.1708e-160	down	--	--	--	--	--	--	--	--	--	--
gene:TraesCSU02G147200	193.31	213.71	241.04	28.83	25.04	30.7	-2.9676	2.34042e-161	6.53654e-159	down	--	Non-specific lipid-transfer protein [Source:UniProtKB/TrEMBL%3BAcc:Q1KMV0]	--	--	non-specific lipid transfer protein 1 precursor [Triticum aestivum]	RecName: Full=Non-specific lipid-transfer protein 4.1; Short=LTP 4.1; AltName: Full=CW-21; Short=CW21; Flags: Precursor;	RecName: Full=Non-specific lipid-transfer protein {ECO:0000256|RuleBase:RU000628};	--	GO:0008289,lipid binding; GO:0006869,lipid transport	PF00234.22:Protease inhibitor/seed storage/LTP family
novel.20893	1.98997	2.50776	1.95359	16.743	16.1158	17.9964	2.94356	5.954e-161	1.65615e-158	up	--	--	--	--	--	--	--	--	--	--
novel.7213	5.99504	6.09904	6.25542	0.040643	0.039116	0.084366	-6.79829	2.05776e-160	5.70075e-158	down	--	--	K18417 ERI1 exoribonuclease 2 [EC:3.1.-.-] | (RefSeq) LOC109738531; ERI1 exoribonuclease 2-like (A)	--	ERI1 exoribonuclease 2-like [Aegilops tauschii subsp. tauschii]	RecName: Full=Uncharacterized exonuclease domain-containing protein At3g15140; EC=3.1.-.-;	SubName: Full=Uncharacterized protein {ECO:0000313|EnsemblPlants:TRIAE_CS42_3B_TGACv1_222130_AA0757940.1};	Predicted exonuclease	GO:0005739,mitochondrion; GO:0016891,endoribonuclease activity, producing 5'-phosphomonoesters; GO:0004527,exonuclease activity; GO:0046872,metal ion binding; GO:0003676,nucleic acid binding; GO:0035194,posttranscriptional gene silencing by RNA; GO:0090065,regulation of production of siRNA involved in RNA interference	PF00929.24:Exonuclease
novel.6683	14.9456	15.598	10.9239	0.457255	0.747979	0.584552	-4.56178	4.17676e-160	1.15247e-157	down	--	--	--	--	--	--	--	--	--	--
novel.14997	0.094622	0.0524486	0.0965347	1.6521	1.92336	1.83049	4.43165	6.96059e-160	1.91291e-157	up	--	--	--	--	uncharacterized protein LOC109743854 [Aegilops tauschii subsp. tauschii]	--	SubName: Full=Uncharacterized protein {ECO:0000313|EnsemblPlants:TRIAE_CS42_7AS_TGACv1_569759_AA1823510.1};	--	--	--
novel.6969	5.19553	4.82663	5.87941	0.640292	0.528566	0.578431	-3.21269	9.318e-160	2.55057e-157	down	--	--	--	--	--	--	SubName: Full=Uncharacterized protein {ECO:0000313|EMBL:EMT03808.1, ECO:0000313|EnsemblPlants:EMT03808};	--	--	--
novel.13236	0.440928	0.340187	0.545491	7.3519	7.0703	8.2544	4.05884	4.87891e-159	1.33018e-156	up	--	--	--	--	--	--	--	--	--	--
novel.16475	0.384724	0.368021	0.399119	3.20461	3.89124	3.40242	3.15413	2.04318e-158	5.5485e-156	up	--	--	K17604 zinc finger SWIM domain-containing protein 3 | (RefSeq) protein FAR1-RELATED SEQUENCE 5-like (A)	--	predicted protein [Hordeum vulgare subsp. vulgare]	RecName: Full=Putative protein FAR1-RELATED SEQUENCE 10;	SubName: Full=Predicted protein {ECO:0000313|EMBL:BAJ87767.1};	--	GO:0008270,zinc ion binding; GO:0006355,regulation of transcription, DNA-templated	PF10551.9:MULE transposase domain
gene:TraesCS1A02G107200	69.83	73.94	66.19	14.45	13.33	11.62	-2.44506	5.77407e-158	1.56184e-155	down	--	gene:TraesCS1A02G107200	--	--	predicted protein [Hordeum vulgare subsp. vulgare]	RecName: Full=Pyrophosphate-energized vacuolar membrane proton pump 1; EC=3.6.1.1; AltName: Full=Pyrophosphate-energized inorganic pyrophosphatase 1; Short=H(+)-PPase 1; AltName: Full=Vacuolar proton pyrophosphatase 1; AltName: Full=Vacuolar proton pyrophosphatase 3;	SubName: Full=Uncharacterized protein {ECO:0000313|EnsemblPlants:TRIAE_CS42_1AS_TGACv1_019179_AA0062230.2};	--	GO:0009507,chloroplast; GO:0009941,chloroplast envelope; GO:0010008,endosome membrane; GO:0005794,Golgi apparatus; GO:0016021,integral component of membrane; GO:0016020,membrane; GO:0005739,mitochondrion; GO:0000325,plant-type vacuole; GO:0009705,plant-type vacuole membrane; GO:0005886,plasma membrane; GO:0005774,vacuolar membrane; GO:0005773,vacuole; GO:0009678,hydrogen-translocating pyrophospha…	PF03030.16:Inorganic H+ pyrophosphatase
gene:TraesCS1A02G187600	3.27	3.86	3.29	32.29	32.07	37.19	3.25389	8.45308e-158	2.27752e-155	up	--	gene:TraesCS1A02G187600	K11838 ubiquitin carboxyl-terminal hydrolase 7 [EC:3.4.19.12] | (RefSeq) LOC109779701; ubiquitin carboxyl-terminal hydrolase 12-like (A)	--	uncharacterized protein LOC109761482 [Aegilops tauschii subsp. tauschii]	RecName: Full=TNF receptor-associated factor homolog 1a {ECO:0000305}; AltName: Full=MATH domain-containing protein At5g43560 {ECO:0000305}; AltName: Full=Protein MUTANT SNC1-ENHANCING 14 {ECO:0000303|PubMed:26867179};	SubName: Full=Uncharacterized protein {ECO:0000313|EnsemblPlants:TRIUR3_30083-P1};	Speckle-type POZ protein SPOP and related proteins with TRAF, MATH and BTB/POZ domains	GO:0005737,cytoplasm; GO:0043424,protein histidine kinase binding; GO:1905037,autophagosome organization; GO:0045087,innate immune response	PF00917.26:MATH domain
novel.14353	35.8702	35.9539	40.0129	8.6886	9.10608	9.6541	-2.05724	8.80915e-158	2.36419e-155	down	--	--	--	--	hypothetical protein TRIUR3_29693 [Triticum urartu]	--	SubName: Full=Uncharacterized protein {ECO:0000313|EnsemblPlants:TRIAE_CS42_6AS_TGACv1_485511_AA1546710.1};	--	--	--
gene:TraesCS7B02G272400	200.88	243.27	196.32	37.35	33.73	34.5	-2.63291	9.76989e-158	2.61183e-155	down	--	gene:TraesCS7B02G272400	--	--	hypothetical protein TRIUR3_20400 [Triticum urartu]	--	SubName: Full=Uncharacterized protein {ECO:0000313|EnsemblPlants:TRIAE_CS42_7BL_TGACv1_577368_AA1873600.1};	--	--	--
gene:TraesCS2A02G037400	0.82	0.74	0.97	39.29	37.26	34.98	5.42684	3.98136e-157	1.06023e-154	up	--	gene:TraesCS2A02G037400	--	--	stress-response A/B barrel domain-containing protein HS1-like [Aegilops tauschii subsp. tauschii]	RecName: Full=Stress-response A/B barrel domain-containing protein HS1 {ECO:0000305}; AltName: Full=Pop3 family protein At3g17210 {ECO:0000305}; AltName: Full=Protein HEAT STABLE 1 {ECO:0000303|PubMed:17720140}; Short=AtHS1 {ECO:0000303|PubMed:17720140};	SubName: Full=Uncharacterized protein {ECO:0000313|EnsemblPlants:TRIAE_CS42_2AS_TGACv1_113540_AA0357450.2};	--	GO:0005829,cytosol; GO:0005886,plasma membrane; GO:0046872,metal ion binding; GO:0042742,defense response to bacterium; GO:0050832,defense response to fungus	PF07876.12:Stress responsive A/B Barrel Domain
gene:TraesCS7B02G355200	48.57	52.65	45.7	6.69	7.34	6.65	-2.86152	1.66172e-156	4.40804e-154	down	--	gene:TraesCS7B02G355200	--	--	early salt-stress induced 2-2 [Triticum aestivum]	RecName: Full=Early nodulin-like protein 3; AltName: Full=Phytocyanin-like protein; Flags: Precursor;	SubName: Full=Early salt-stress induced 2-2 {ECO:0000313|EMBL:ADY11192.1, ECO:0000313|EnsemblPlants:TRIAE_CS42_7AL_TGACv1_557388_AA1780620.1};	--	GO:0031225,anchored component of membrane; GO:0046658,anchored component of plasma membrane; GO:0005886,plasma membrane; GO:0009506,plasmodesma; GO:0009055,electron transfer activity	PF02298.17:Plastocyanin-like domain
gene:TraesCS7B02G088400	249.87	272.85	265.76	64.85	68.94	69.07	-1.99005	3.15497e-156	8.33701e-154	down	--	gene:TraesCS7B02G088400	--	--	Defensin Tk-AMP-D5 [Triticum urartu]	RecName: Full=Defensin Tk-AMP-D6.1;	SubName: Full=Uncharacterized protein {ECO:0000313|EnsemblPlants:TRIAE_CS42_7DS_TGACv1_621881_AA2028490.1};	--	GO:0050832,defense response to fungus; GO:0031640,killing of cells of other organism	PF00304.20:Gamma-thionin family
gene:TraesCS3D02G323200	271.38	276.66	311.39	41.91	53.87	52.91	-2.56214	3.45292e-156	9.08937e-154	down	--	PR61 [Source:UniProtKB/TrEMBL%3BAcc:H9U3X3]	--	--	protein LIM3-like [Aegilops tauschii subsp. tauschii]	RecName: Full=Protein LIM3; Flags: Precursor;	SubName: Full=Uncharacterized protein {ECO:0000313|EMBL:EMT27392.1, ECO:0000313|EnsemblPlants:EMT27392};	--	GO:0005576,extracellular region	PF14368.6:Probable lipid transfer
novel.300	3.11078	2.33956	3.03258	0.101097	0.128313	0.145365	-4.52527	6.44981e-156	1.69135e-153	down	--	--	--	--	uncharacterized protein LOC109781091 isoform X2 [Aegilops tauschii subsp. tauschii]	--	SubName: Full=Uncharacterized protein {ECO:0000313|EMBL:EMT22753.1, ECO:0000313|EnsemblPlants:EMT22753};	--	--	--
gene:TraesCS3D02G359300	0.88	0.7	1.01	10.71	11.49	10.27	3.61555	7.02307e-156	1.83468e-153	up	--	Alpha-1%2C4 glucan phosphorylase [Source:UniProtKB/TrEMBL%3BAcc:A0A341T741]	K00688 glycogen phosphorylase [EC:2.4.1.1] | (RefSeq) LOC109785836; alpha-glucan phosphorylase, H isozyme (A)	ko00500: Starch and sucrose metabolism	alpha-glucan phosphorylase, H isozyme [Aegilops tauschii subsp. tauschii]	RecName: Full=Alpha-glucan phosphorylase, H isozyme; EC=2.4.1.1; AltName: Full=Starch phosphorylase H;	RecName: Full=Alpha-1,4 glucan phosphorylase {ECO:0000256|RuleBase:RU000587}; EC=2.4.1.1 {ECO:0000256|RuleBase:RU000587};	Glycogen phosphorylase	GO:0009507,chloroplast; GO:0005829,cytosol; GO:0008184,glycogen phosphorylase activity; GO:0102250,linear malto-oligosaccharide phosphorylase activity; GO:0030170,pyridoxal phosphate binding; GO:0102499,SHG alpha-glucan phosphorylase activity; GO:0005975,carbohydrate metabolic process; GO:0046686,response to cadmium ion; GO:0009414,response to water deprivation	PF00343.20:Carbohydrate phosphorylase
gene:TraesCS1A02G253200	53.35	47.54	45.83	10.29	10.26	8.84	-2.35034	2.48436e-155	6.46546e-153	down	--	Pyruvate%2C phosphate dikinase [Source:UniProtKB/TrEMBL%3BAcc:A0A341NPL0]	K01006 pyruvate, orthophosphate dikinase [EC:2.7.9.1] | (RefSeq) LOC109774058; pyruvate, phosphate dikinase 2 (A)	ko00010: Glycolysis / Gluconeogenesis; ko00620: Pyruvate metabolism; ko00710: Carbon fixation in photosynthetic organisms; ko01200: Carbon metabolism	pyruvate, phosphate dikinase 2 [Aegilops tauschii subsp. tauschii]	RecName: Full=Pyruvate, phosphate dikinase 1, chloroplastic; EC=2.7.9.1; AltName: Full=OsPPDKB; AltName: Full=Pyruvate, orthophosphate dikinase 1; Flags: Precursor;	RecName: Full=Pyruvate, phosphate dikinase {ECO:0000256|PIRNR:PIRNR000853}; EC=2.7.9.1 {ECO:0000256|PIRNR:PIRNR000853};	--	GO:0009507,chloroplast; GO:0005524,ATP binding; GO:0016301,kinase activity; GO:0046872,metal ion binding; GO:0050242,pyruvate, phosphate dikinase activity; GO:0015979,photosynthesis; GO:0006090,pyruvate metabolic process	PF02896.18:PEP-utilising enzyme, TIM barrel domain
gene:TraesCS1A02G078800	204.23	215.83	206.4	64.67	60.48	63.23	-1.76456	3.61494e-155	9.37225e-153	down	--	gene:TraesCS1A02G078800	K00799 glutathione S-transferase [EC:2.5.1.18] | (RefSeq) LOC109773051; probable glutathione S-transferase GSTF1 (A)	ko00480: Glutathione metabolism	putative glutathione S-transferase GSTF1 [Triticum urartu]	RecName: Full=Probable glutathione S-transferase GSTF1; EC=2.5.1.18; AltName: Full=GST-I;	SubName: Full=Putative glutathione S-transferase GSTF1 {ECO:0000313|EMBL:EMS47979.1, ECO:0000313|EnsemblPlants:TRIUR3_27494-P1};	Glutathione S-transferase	GO:0005737,cytoplasm; GO:0004364,glutathione transferase activity; GO:0006749,glutathione metabolic process	PF02798.20:Glutathione S-transferase, N-terminal domain
gene:TraesCS7D02G185200	882.61	936.92	891.83	289.81	296.43	294.13	-1.65417	7.96958e-155	2.05846e-152	down	--	gene:TraesCS7D02G185200	--	--	Defensin Tk-AMP-D5 [Triticum urartu]	RecName: Full=Defensin Tk-AMP-D6;	SubName: Full=Uncharacterized protein {ECO:0000313|EnsemblPlants:TRIAE_CS42_7DS_TGACv1_621881_AA2028490.1};	--	GO:0050832,defense response to fungus; GO:0031640,killing of cells of other organism	PF00304.20:Gamma-thionin family
gene:TraesCS5B02G038800	17.58	19.37	20.81	92.55	86.52	95.01	2.21586	1.75341e-154	4.51192e-152	up	--	gene:TraesCS5B02G038800	K22683 aspartyl protease family protein [EC:3.4.23.-] | (RefSeq) LOC109783533; aspartyl protease family protein 2-like (A)	--	aspartic proteinase Asp1-like [Aegilops tauschii subsp. tauschii]	RecName: Full=Aspartic proteinase Asp1; Short=OSAP1; Short=OsAsp1; EC=3.4.23.-; AltName: Full=Nucellin-like protein; Flags: Precursor;	SubName: Full=Uncharacterized protein {ECO:0000313|EnsemblPlants:TRIAE_CS42_5BS_TGACv1_424496_AA1390110.1};	Aspartyl protease	GO:0004190,aspartic-type endopeptidase activity	PF14543.6:Xylanase inhibitor N-terminal
gene:TraesCS7B02G213000	26.56	27.4	25.63	3.3	3.84	3.52	-2.93247	2.07724e-153	5.32524e-151	down	--	gene:TraesCS7B02G213000	K15015 solute carrier family 32 (vesicular inhibitory amino acid transporter) | (RefSeq) LOC109753896; vacuolar amino acid transporter 1-like (A)	--	lysine histidine transporter 1-like [Aegilops tauschii subsp. tauschii]	RecName: Full=Lysine histidine transporter 1;	SubName: Full=Uncharacterized protein {ECO:0000313|EMBL:EMT11525.1, ECO:0000313|EnsemblPlants:EMT11525};	Amino acid transporters	GO:0016021,integral component of membrane; GO:0005886,plasma membrane; GO:0015171,amino acid transmembrane transporter activity; GO:0015293,symporter activity; GO:0043090,amino acid import; GO:0080167,response to karrikin	PF01490.18:Transmembrane amino acid transporter protein
novel.10970	0.0107262	0.0427217	0.0348175	3.97563	3.74016	3.92727	6.92977	1.32223e-151	3.3771e-149	up	--	--	--	--	--	--	SubName: Full=Uncharacterized protein {ECO:0000313|EnsemblPlants:TRIAE_CS42_1BL_TGACv1_030468_AA0091740.1};	--	--	--
gene:TraesCS6D02G266700	26.92	32.66	26.12	2.75	2.89	2.49	-3.4312	1.43749e-151	3.65787e-149	down	--	gene:TraesCS6D02G266700	K08238 xyloglucan 6-xylosyltransferase [EC:2.4.2.39] | (RefSeq) LOC109787156; probable glycosyltransferase 3 (A)	--	probable glycosyltransferase 7 [Aegilops tauschii subsp. tauschii]	RecName: Full=Probable glycosyltransferase 7 {ECO:0000305}; Short=OsGT7 {ECO:0000303|PubMed:24834920}; EC=2.4.-.- {ECO:0000305};	SubName: Full=Uncharacterized protein {ECO:0000313|EnsemblPlants:TRIAE_CS42_6DL_TGACv1_529360_AA1718170.1};	Subunit of Golgi mannosyltransferase complex	GO:0005768,endosome; GO:0000139,Golgi membrane; GO:0016021,integral component of membrane; GO:0005802,trans-Golgi network; GO:0008378,galactosyltransferase activity; GO:0010392,galactoglucomannan metabolic process; GO:0051070,galactomannan biosynthetic process; GO:0010192,mucilage biosynthetic process	PF05637.12:galactosyl transferase GMA12/MNN10 family
novel.5717	2.31588	2.42915	2.16338	0.144694	0.11034	0.114241	-4.23888	1.46168e-151	3.7057e-149	down	--	--	K15255 ATP-dependent DNA helicase PIF1 [EC:3.6.4.12] | (RefSeq) uncharacterized protein LOC101786894 (A)	--	uncharacterized protein LOC109772578 [Aegilops tauschii subsp. tauschii]	--	RecName: Full=ATP-dependent DNA helicase {ECO:0000256|RuleBase:RU363044}; EC=3.6.4.12 {ECO:0000256|RuleBase:RU363044};	DNA helicase PIF1/RRM3	GO:0005524,ATP binding; GO:0003678,DNA helicase activity; GO:0006310,DNA recombination; GO:0006281,DNA repair; GO:0000723,telomere maintenance	PF05970.14:PIF1-like helicase
novel.1975	1.84816	2.05529	1.90684	10.8731	9.57021	10.9572	2.39925	1.67106e-151	4.22096e-149	up	--	--	K02882 large subunit ribosomal protein L18Ae | (RefSeq) 60S ribosomal protein L18a (A)	ko03010: Ribosome	unnamed protein product [Triticum aestivum]	RecName: Full=RHOMBOID-like protein 3 {ECO:0000303|PubMed:16223493, ECO:0000303|PubMed:17181860}; Short=AtRBL3 {ECO:0000303|PubMed:16223493, ECO:0000303|PubMed:17181860}; EC=3.4.21.- {ECO:0000305};	SubName: Full=Uncharacterized protein {ECO:0000313|EMBL:CDM85724.1};	Rhomboid family proteins	GO:0000139,Golgi membrane; GO:0016021,integral component of membrane; GO:0009506,plasmodesma; GO:0004252,serine-type endopeptidase activity	--
gene:TraesCSU02G167700	23.81	19.6	22.65	0.32	0.39	0.47	-5.84667	5.82636e-151	1.4663e-148	down	--	Chlorophyll a-b binding protein%2C chloroplastic [Source:UniProtKB/TrEMBL%3BAcc:A0A096UJV2]	K08912 light-harvesting complex II chlorophyll a/b binding protein 1 | (RefSeq) LOC109781488; chlorophyll a-b binding protein of LHCII type 1-like (A)	ko00196: Photosynthesis - antenna proteins	Chlorophyll a-b binding protein 3C, chloroplastic [Triticum urartu]	RecName: Full=Chlorophyll a-b binding protein 3C, chloroplastic; AltName: Full=LHCII type I CAB-3C; Short=LHCP; Flags: Precursor;	RecName: Full=Chlorophyll a-b binding protein, chloroplastic {ECO:0000256|RuleBase:RU363080};	--	GO:0009941,chloroplast envelope; GO:0009535,chloroplast thylakoid membrane; GO:0016021,integral component of membrane; GO:0009522,photosystem I; GO:0009523,photosystem II; GO:0010287,plastoglobule; GO:0016168,chlorophyll binding; GO:0046872,metal ion binding; GO:0031409,pigment binding; GO:0009768,photosynthesis, light harvesting in photosystem I; GO:0018298,protein-chromophore linkage; GO:000941…	PF00504.21:Chlorophyll A-B binding protein
novel.1584	0.032011	0.033643	0.028874	4.58152	4.72565	4.89171	7.10741	2.46518e-150	6.18139e-148	up	--	--	K12600 superkiller protein 3 | (RefSeq) tetratricopeptide repeat protein SKI3 (A)	ko03018: RNA degradation	uncharacterized protein LOC109777384 [Aegilops tauschii subsp. tauschii]	--	SubName: Full=Uncharacterized protein {ECO:0000313|EnsemblPlants:HORVU1Hr1G053190.14};	--	--	--
gene:TraesCS4A02G438200	28.85	26.8	26.31	4.11	3.96	3.4	-2.86752	3.72274e-150	9.30075e-148	down	--	gene:TraesCS4A02G438200	K00660 chalcone synthase [EC:2.3.1.74] | (RefSeq) LOC109734579; bisdemethoxycurcumin synthase-like (A)	ko00941: Flavonoid biosynthesis; ko04712: Circadian rhythm - plant	bisdemethoxycurcumin synthase-like [Aegilops tauschii subsp. tauschii]	RecName: Full=Bisdemethoxycurcumin synthase; EC=2.3.1.211; AltName: Full=Curcuminoid synthase;	SubName: Full=Uncharacterized protein {ECO:0000313|EnsemblPlants:TRIAE_CS42_4AL_TGACv1_289448_AA0971430.1};	--	GO:0102452,bisdemethoxycurcumin synthase activity; GO:0042802,identical protein binding; GO:0009813,flavonoid biosynthetic process	PF00195.19:Chalcone and stilbene synthases, N-terminal domain
gene:TraesCS7A02G070100	20.77	22.12	20.72	90.55	85.67	80.05	1.97942	6.20468e-150	1.54454e-147	up	--	Starch synthase%2C chloroplastic/amyloplastic [Source:UniProtKB/TrEMBL%3BAcc:B3V9H7]	K13679 granule-bound starch synthase [EC:2.4.1.242] | (RefSeq) LOC109774163; granule-bound starch synthase 1, chloroplastic/amyloplastic (A)	ko00500: Starch and sucrose metabolism	Wx [Triticum aestivum]	RecName: Full=Granule-bound starch synthase 1, chloroplastic/amyloplastic; EC=2.4.1.242; AltName: Full=Granule-bound starch synthase I; Short=GBSS-I; Flags: Precursor;	RecName: Full=Starch synthase, chloroplastic/amyloplastic {ECO:0000256|RuleBase:RU361232}; EC=2.4.1.- {ECO:0000256|RuleBase:RU361232};	--	GO:0009501,amyloplast; GO:0009507,chloroplast; GO:0043531,ADP binding; GO:0102502,ADP-glucose-starch glucosyltransferase activity; GO:0004373,glycogen (starch) synthase activity; GO:0019863,IgE binding; GO:0019252,starch biosynthetic process	PF08323.11:Starch synthase catalytic domain
gene:TraesCS2B02G369100	34.91	39.26	34.69	2.68	3.32	2.07	-3.78645	9.64551e-149	2.3924e-146	down	--	Chitinase IV [Source:UniProtKB/TrEMBL%3BAcc:Q9XEN6]	K01183 chitinase [EC:3.2.1.14] | (RefSeq) LOC109771991; chitinase 5-like (A)	ko00520: Amino sugar and nucleotide sugar metabolism	chitinase IV precursor [Triticum aestivum]	RecName: Full=Chitinase 5; EC=3.2.1.14; AltName: Full=Class IV chitinase a; Short=OsChia4a; AltName: Full=Pathogenesis related (PR)-3 chitinase 5; Flags: Precursor;	SubName: Full=Chitinase IV {ECO:0000313|EMBL:AAD28733.1, ECO:0000313|EnsemblPlants:TRIAE_CS42_2BL_TGACv1_133752_AA0443120.1};	Predicted chitinase	GO:0008061,chitin binding; GO:0004568,chitinase activity; GO:0016998,cell wall macromolecule catabolic process; GO:0006032,chitin catabolic process; GO:0006952,defense response; GO:0000272,polysaccharide catabolic process	PF00182.19:Chitinase class I
gene:TraesCS4D02G007200	19.55	18.34	18.28	0.38	0.28	0.31	-5.88929	1.15711e-148	2.85968e-146	down	--	Formate dehydrogenase%2C mitochondrial [Source:UniProtKB/TrEMBL%3BAcc:A0A341U8B1]	K00122 formate dehydrogenase [EC:1.17.1.9] | (RefSeq) LOC109774317; formate dehydrogenase, mitochondrial-like (A)	ko00630: Glyoxylate and dicarboxylate metabolism; ko01200: Carbon metabolism	NAD-dependent formate dehydrogenase [Triticum aestivum]	RecName: Full=Formate dehydrogenase, mitochondrial {ECO:0000255|HAMAP-Rule:MF_03210, ECO:0000303|PubMed:9489019}; Short=FDH {ECO:0000255|HAMAP-Rule:MF_03210}; EC=1.17.1.9 {ECO:0000255|HAMAP-Rule:MF_03210}; AltName: Full=NAD-dependent formate dehydrogenase {ECO:0000255|HAMAP-Rule:MF_03210}; Flags: Precursor;	RecName: Full=Formate dehydrogenase, mitochondrial {ECO:0000256|HAMAP-Rule:MF_03210}; Short=FDH {ECO:0000256|HAMAP-Rule:MF_03210}; EC=1.17.1.9 {ECO:0000256|HAMAP-Rule:MF_03210}; AltName: Full=NAD-dependent formate dehydrogenase {ECO:0000256|HAMAP-Rule:MF_03210};	Glyoxylate/hydroxypyruvate reductase (D-isomer-specific 2-hydroxy acid dehydrogenase superfamily)	GO:0005739,mitochondrion; GO:0008863,formate dehydrogenase (NAD+) activity; GO:0051287,NAD binding; GO:0016616,oxidoreductase activity, acting on the CH-OH group of donors, NAD or NADP as acceptor	PF02826.19:D-isomer specific 2-hydroxyacid dehydrogenase, NAD binding domain
gene:TraesCS1B02G362800	12.91	11.89	11.04	0.13	0.19	0.11	-6.44182	2.40317e-148	5.91792e-146	down	--	gene:TraesCS1B02G362800	--	--	zinc finger protein 346-like [Aegilops tauschii subsp. tauschii]	--	SubName: Full=Uncharacterized protein {ECO:0000313|EnsemblPlants:TRIAE_CS42_1BL_TGACv1_030772_AA0100450.2};	--	GO:0003676,nucleic acid binding; GO:0008270,zinc ion binding	PF12874.7:Zinc-finger of C2H2 type
novel.1276	0.427932	0.353759	0.4549	4.06463	3.7114	3.59127	3.16577	4.68854e-148	1.15045e-145	up	--	--	--	--	hypothetical protein [Zea mays]	--	SubName: Full=Uncharacterized protein {ECO:0000313|EnsemblPlants:TRIAE_CS42_1BL_TGACv1_035439_AA0146630.1};	--	--	--
gene:TraesCS1A02G445700	49.99	49.46	51.08	163.04	157	151.59	1.6172	8.07597e-148	1.97459e-145	up	--	gene:TraesCS1A02G445700	--	--	histone deacetylase HDAC2 [Triticum aestivum]	RecName: Full=Histone deacetylase HDT2; AltName: Full=Histone deacetylase 2b; Short=HD2b; AltName: Full=Zm-HD2b;	SubName: Full=Histone deacetylase HDAC2 {ECO:0000313|EMBL:ABG43091.1};	--	GO:0005730,nucleolus; GO:0016787,hydrolase activity; GO:0046872,metal ion binding; GO:0003676,nucleic acid binding; GO:0016569,covalent chromatin modification; GO:0006355,regulation of transcription, DNA-templated; GO:0006351,transcription, DNA-templated	PF17800.1:Nucleoplasmin-like domain
gene:TraesCS6A02G042400	14.21	12.69	14.22	1.14	0.95	0.74	-3.88696	1.13792e-147	2.77238e-145	down	--	Alpha-galactosidase [Source:UniProtKB/TrEMBL%3BAcc:A0A1D6AIS2]	K07407 alpha-galactosidase [EC:3.2.1.22] | (RefSeq) LOC109779920; alpha-galactosidase 3-like (A)	ko00052: Galactose metabolism; ko00561: Glycerolipid metabolism; ko00600: Sphingolipid metabolism; ko00603: Glycosphingolipid biosynthesis - globo and isoglobo series	Alpha-galactosidase [Triticum urartu]	RecName: Full=Alpha-galactosidase; EC=3.2.1.22; AltName: Full=Alpha-D-galactoside galactohydrolase; AltName: Full=Melibiase; Flags: Precursor;	RecName: Full=Alpha-galactosidase {ECO:0000256|RuleBase:RU361168}; EC=3.2.1.22 {ECO:0000256|RuleBase:RU361168}; AltName: Full=Melibiase {ECO:0000256|RuleBase:RU361168};	Alpha-D-galactosidase (melibiase)	GO:0052692,raffinose alpha-galactosidase activity; GO:0005975,carbohydrate metabolic process	PF16499.5:Alpha galactosidase A
novel.8279	11.121	10.768	14.1426	0.573876	0.826658	0.828619	-4.04253	1.83725e-147	4.46037e-145	down	--	--	--	--	PREDICTED: uncharacterized protein LOC107277675 [Oryza sativa Japonica Group]	--	SubName: Full=Uncharacterized protein {ECO:0000313|EnsemblPlants:TRIAE_CS42_3DS_TGACv1_271828_AA0908990.1};	--	--	--
gene:TraesCS3D02G129500	38.29	36	38.83	4.74	5.04	3.81	-3.08839	2.17349e-147	5.25808e-145	down	--	NADH-cytochrome b5 reductase [Source:UniProtKB/TrEMBL%3BAcc:A0A341T749]	K00326 cytochrome-b5 reductase [EC:1.6.2.2] | (RefSeq) LOC109738521; NADH-cytochrome b5 reductase-like protein (A)	ko00520: Amino sugar and nucleotide sugar metabolism	NADH-cytochrome b5 reductase-like protein [Aegilops tauschii subsp. tauschii]	RecName: Full=NADH-cytochrome b5 reductase-like protein; Short=B5R; EC=1.6.2.2;	RecName: Full=NADH-cytochrome b5 reductase {ECO:0000256|RuleBase:RU361226}; EC=1.6.2.2 {ECO:0000256|RuleBase:RU361226};	NADH-cytochrome b-5 reductase	GO:0005794,Golgi apparatus; GO:0005758,mitochondrial intermembrane space; GO:0005739,mitochondrion; GO:0009505,plant-type cell wall; GO:0005507,copper ion binding; GO:0004128,cytochrome-b5 reductase activity, acting on NAD(P)H; GO:0009651,response to salt stress	PF00175.21:Oxidoreductase NAD-binding domain
gene:TraesCS1A02G061400	102.99	110.06	106.12	21.17	22.85	24.52	-2.25077	2.67733e-147	6.45424e-145	down	--	gene:TraesCS1A02G061400	--	--	hypothetical protein TRIUR3_07252 [Triticum urartu]	--	SubName: Full=Uncharacterized protein {ECO:0000313|EnsemblPlants:TRIAE_CS42_1AS_TGACv1_020292_AA0076350.1};	--	--	--
novel.3593	17.3674	18.7467	16.3671	136.446	137.31	103.21	2.81175	3.64427e-147	8.75453e-145	up	--	--	--	--	--	--	--	--	--	--
gene:TraesCS2D02G414800	42.5	50.14	41.6	4.25	3.46	3.14	-3.66072	3.82646e-147	9.16018e-145	down	--	Similar to Oleosin [Source: Projected from Oryza sativa (Os04g0546500)]	--	--	predicted protein [Hordeum vulgare subsp. vulgare]	RecName: Full=Oleosin 16 kDa;	RecName: Full=Oleosin {ECO:0000256|RuleBase:RU000540};	--	GO:0016021,integral component of membrane; GO:0012511,monolayer-surrounded lipid storage body	PF01277.17:Oleosin
gene:TraesCS6B02G041100	48.9	60.36	52.11	3.81	5.03	4.47	-3.63257	8.45327e-147	2.0166e-144	down	--	gene:TraesCS6B02G041100	--	--	germin-like protein 2-4 [Aegilops tauschii subsp. tauschii]	RecName: Full=Germin-like protein 2-4; Flags: Precursor;	SubName: Full=Uncharacterized protein {ECO:0000313|EnsemblPlants:TRIAE_CS42_6BS_TGACv1_513790_AA1649740.1};	--	GO:0048046,apoplast; GO:0005618,cell wall; GO:0030145,manganese ion binding; GO:0045735,nutrient reservoir activity	PF00190.22:Cupin
novel.19196	5.71718	5.76032	6.67374	0.879316	0.848326	0.968783	-2.76815	1.91876e-146	4.56154e-144	down	--	--	K19525 vacuolar protein sorting-associated protein 13A/C | (RefSeq) uncharacterized protein LOC110098611 (A)	--	OSIGBa0161P06.5 [Oryza sativa]	RecName: Full=RNA-directed DNA polymerase homolog; EC=2.7.7.48; AltName: Full=Reverse transcriptase homolog;	SubName: Full=OSIGBa0161P06.5 protein {ECO:0000313|EMBL:CAH66288.1};	FOG: Transposon-encoded proteins with TYA, reverse transcriptase, integrase domains in various combinations	GO:0005739,mitochondrion; GO:0003968,RNA-directed 5'-3' RNA polymerase activity; GO:0003964,RNA-directed DNA polymerase activity	PF08284.11:Retroviral aspartyl protease
gene:TraesCS2B02G346000	38.15	30.06	39.57	2.03	2.87	2.01	-3.99221	3.00556e-146	7.12058e-144	down	--	gene:TraesCS2B02G346000	K00130 betaine-aldehyde dehydrogenase [EC:1.2.1.8] | (RefSeq) LOC109749955; betaine aldehyde dehydrogenase (A)	ko00260: Glycine, serine and threonine metabolism	betaine aldehyde dehydrogenase [Aegilops tauschii subsp. tauschii]	RecName: Full=Betaine aldehyde dehydrogenase; Short=BADH; EC=1.2.1.8;	SubName: Full=Uncharacterized protein {ECO:0000313|EnsemblPlants:TRIAE_CS42_2BL_TGACv1_129364_AA0380480.1};	Aldehyde dehydrogenase	GO:0005777,peroxisome; GO:0008802,betaine-aldehyde dehydrogenase activity; GO:0071454,cellular response to anoxia; GO:0019285,glycine betaine biosynthetic process from choline	PF00171.22:Aldehyde dehydrogenase family
gene:TraesCS1B02G319900	25.12	24.11	29.38	0.48	0.49	0.77	-5.53332	3.07472e-146	7.2594e-144	down	--	gene:TraesCS1B02G319900	K13418 somatic embryogenesis receptor kinase 1 [EC:2.7.10.1 2.7.11.1] | (RefSeq) LOC109744733; somatic embryogenesis receptor kinase 2-like (A)	--	somatic embryogenesis receptor kinase 2-like [Aegilops tauschii subsp. tauschii]	RecName: Full=Leucine-rich repeat protein 1 {ECO:0000303|PubMed:19712067}; Short=OsLRR1 {ECO:0000303|PubMed:19712067}; Flags: Precursor;	SubName: Full=Uncharacterized protein {ECO:0000313|EnsemblPlants:TRIAE_CS42_1BL_TGACv1_035247_AA0146320.1};	FOG: Leucine rich repeat	GO:0031901,early endosome membrane; GO:0031902,late endosome membrane; GO:0005886,plasma membrane; GO:0004675,transmembrane receptor protein serine/threonine kinase activity; GO:0007166,cell surface receptor signaling pathway; GO:0006952,defense response; GO:0006468,protein phosphorylation	PF08263.12:Leucine rich repeat N-terminal domain
gene:TraesCS5B02G218200	9.55	9.06	9.48	52.71	51.21	56.76	2.48541	3.28987e-146	7.74077e-144	up	--	gene:TraesCS5B02G218200	--	--	low molecular mass early light-inducible protein HV90, chloroplastic-like [Aegilops tauschii subsp. tauschii]	RecName: Full=Low molecular mass early light-inducible protein HV90, chloroplastic; Short=ELIP; Flags: Precursor;	SubName: Full=Uncharacterized protein {ECO:0000313|EnsemblPlants:TRIAE_CS42_5BL_TGACv1_413043_AA1367940.1};	--	GO:0031969,chloroplast membrane; GO:0016021,integral component of membrane	PF00504.21:Chlorophyll A-B binding protein
gene:TraesCS2A02G041400	0.95	0.95	1.28	12.73	13.34	12.95	3.58595	3.41101e-146	7.99841e-144	up	--	gene:TraesCS2A02G041400	K02433 aspartyl-tRNA(Asn)/glutamyl-tRNA(Gln) amidotransferase subunit A [EC:6.3.5.6 6.3.5.7] | (RefSeq) LOC109782250; glutamyl-tRNA(Gln) amidotransferase subunit A, chloroplastic/mitochondrial (A)	ko00970: Aminoacyl-tRNA biosynthesis	fatty acid amide hydrolase-like [Aegilops tauschii subsp. tauschii]	RecName: Full=Fatty acid amide hydrolase; EC=3.5.1.99; AltName: Full=N-acylethanolamine amidohydrolase;	SubName: Full=Uncharacterized protein {ECO:0000313|EnsemblPlants:TRIAE_CS42_2AS_TGACv1_112071_AA0329350.1};	Amidases	GO:0005783,endoplasmic reticulum; GO:0005789,endoplasmic reticulum membrane; GO:0005794,Golgi apparatus; GO:0016021,integral component of membrane; GO:0005886,plasma membrane; GO:0005774,vacuolar membrane; GO:0005773,vacuole; GO:0004040,amidase activity; GO:0103073,anandamide amidohydrolase activity; GO:0047412,N-(long-chain-acyl)ethanolamine deacylase activity; GO:0102077,oleamide hydrolase acti…	PF01425.21:Amidase
gene:TraesCS4B02G371900	4.18	3.6	3.13	30.58	32.18	36.17	3.14995	8.60328e-146	2.01051e-143	up	--	gene:TraesCS4B02G371900	K00344 NADPH2:quinone reductase [EC:1.6.5.5] | (RefSeq) uncharacterized protein LOC109754442 (A)	--	uncharacterized protein LOC109754442 [Aegilops tauschii subsp. tauschii]	RecName: Full=NADPH-dependent alkenal/one oxidoreductase, chloroplastic {ECO:0000303|PubMed:21169366}; Short=AtAOR {ECO:0000303|PubMed:21169366}; EC=1.3.1.- {ECO:0000269|PubMed:21169366}; Flags: Precursor;	SubName: Full=Uncharacterized protein {ECO:0000313|EnsemblPlants:TRIAE_CS42_4BL_TGACv1_320340_AA1035890.1};	Predicted quinone oxidoreductase	GO:0048046,apoplast; GO:0009507,chloroplast; GO:0009941,chloroplast envelope; GO:0009570,chloroplast stroma; GO:0010319,stromule; GO:0009579,thylakoid; GO:0035798,2-alkenal reductase (NADP+) activity; GO:0035671,enone reductase activity; GO:0008270,zinc ion binding; GO:0055114,oxidation-reduction process; GO:0009409,response to cold	PF00107.26:Zinc-binding dehydrogenase
gene:TraesCS5D02G326100	26.38	27.44	27.16	0.66	0.73	0.88	-5.18704	1.83837e-145	4.28154e-143	down	--	gene:TraesCS5D02G326100	--	--	NDR1/HIN1-like protein 12 [Aegilops tauschii subsp. tauschii]	RecName: Full=NDR1/HIN1-like protein 12 {ECO:0000303|PubMed:14666423};	SubName: Full=Uncharacterized protein {ECO:0000313|EnsemblPlants:TRIAE_CS42_5BL_TGACv1_406042_AA1339640.1};	--	GO:0046658,anchored component of plasma membrane; GO:0016021,integral component of membrane; GO:0009506,plasmodesma; GO:0004871,NA; GO:0006952,defense response	PF03168.13:Late embryogenesis abundant protein
gene:TraesCS5B02G009000	61.94	67.74	63.95	0.43	0.17	0.2	-7.95446	2.87903e-145	6.68256e-143	down	--	gene:TraesCS5B02G009000	--	--	cell number regulator 2 [Sorghum bicolor]	RecName: Full=Cell number regulator 10; AltName: Full=ZmCNR10;	SubName: Full=Uncharacterized protein {ECO:0000313|EnsemblPlants:TRIAE_CS42_5BS_TGACv1_423452_AA1377090.1};	--	GO:0016021,integral component of membrane	PF04749.17:PLAC8 family
gene:TraesCS6A02G180400	84.78	84.37	76.49	22.06	21.65	20.31	-1.97129	3.76051e-145	8.69919e-143	down	--	gene:TraesCS6A02G180400	K16085 9beta-pimara-7,15-diene oxidase [EC:1.14.14.111] | (RefSeq) LOC109773970; cytochrome P450 99A2-like (A)	ko00904: Diterpenoid biosynthesis	Cytochrome P450 71D7 [Triticum urartu]	RecName: Full=Cytochrome P450 71D7; EC=1.14.-.-;	SubName: Full=Uncharacterized protein {ECO:0000313|EnsemblPlants:TRIAE_CS42_U_TGACv1_641235_AA2089170.1};	Cytochrome P450 CYP2 subfamily	GO:0020037,heme binding; GO:0005506,iron ion binding; GO:0004497,monooxygenase activity; GO:0016705,oxidoreductase activity, acting on paired donors, with incorporation or reduction of molecular oxygen	PF00067.22:Cytochrome P450
gene:TraesCS4A02G480900	12.73	13.25	13.5	66	74.43	70.41	2.38545	3.90542e-145	9.00409e-143	up	--	Mitochondrial pyruvate carrier [Source:UniProtKB/TrEMBL%3BAcc:W5DSB0]	K22139 mitochondrial pyruvate carrier 2 | (RefSeq) LOC109745820; mitochondrial pyruvate carrier 4-like (A)	--	mitochondrial pyruvate carrier 4-like [Aegilops tauschii subsp. tauschii]	RecName: Full=Mitochondrial pyruvate carrier 4 {ECO:0000305};	RecName: Full=Mitochondrial pyruvate carrier {ECO:0000256|RuleBase:RU363100};	Uncharacterized conserved protein	GO:0031305,integral component of mitochondrial inner membrane; GO:0005739,mitochondrion; GO:0050833,pyruvate transmembrane transporter activity; GO:0006850,mitochondrial pyruvate transmembrane transport	PF03650.13:Mitochondrial pyruvate carriers
gene:TraesCS2A02G039300	1.15	1.22	1.89	20.5	20.09	18.96	3.77445	4.04197e-145	9.28774e-143	up	--	gene:TraesCS2A02G039300	K10661 E3 ubiquitin-protein ligase MARCH6 [EC:2.3.2.27] | (RefSeq) LOC109760800; probable E3 ubiquitin ligase SUD1 (A)	ko04141: Protein processing in endoplasmic reticulum	uncharacterized protein LOC109759720 isoform X1 [Aegilops tauschii subsp. tauschii]	RecName: Full=Probable E3 ubiquitin ligase SUD1; EC=2.3.2.27; AltName: Full=Protein ECERIFERUM 9; AltName: Full=Protein SUPPRESSOR OF DRY2 DEFFECTS 1; Short=AtSUD1; AltName: Full=RING-type E3 ubiquitin transferase SUD1 {ECO:0000305}; AltName: Full=RING/U-box domain-containing protein;	SubName: Full=Uncharacterized protein {ECO:0000313|EnsemblPlants:TRIAE_CS42_2AS_TGACv1_112618_AA0342360.2};	Protein involved in mRNA turnover and stability	GO:0030176,integral component of endoplasmic reticulum membrane; GO:1904264,NA; GO:0004842,ubiquitin-protein transferase activity; GO:0008270,zinc ion binding; GO:0042335,cuticle development; GO:0010143,cutin biosynthetic process; GO:0008299,isoprenoid biosynthetic process; GO:1900490,positive regulation of hydroxymethylglutaryl-CoA reductase (NADPH) activity; GO:0009414,response to water depriva…	PF12906.7:RING-variant domain
gene:TraesCS1D02G233200	91.36	97.71	99.3	15.01	16.39	16.89	-2.60964	1.44003e-143	3.2979e-141	down	--	Histone H3 [Source:UniProtKB/TrEMBL%3BAcc:A0A077RTJ8]	K11253 histone H3 | (RefSeq) LOC109762286; histone H3.2 (A)	--	Histone H3.2, partial [Cajanus cajan]	RecName: Full=Histone H3.2;	RecName: Full=Histone H3 {ECO:0000256|RuleBase:RU004471}; Flags: Fragment;	Histones H3 and H4	GO:0000786,nucleosome; GO:0005634,nucleus; GO:0003677,DNA binding; GO:0046982,protein heterodimerization activity	PF00125.24:Core histone H2A/H2B/H3/H4
gene:TraesCS1D02G398700	40.23	45.57	45.06	3.79	3.81	5.12	-3.39403	4.9619e-143	1.13258e-140	down	--	gene:TraesCS1D02G398700	--	--	cell number regulator 2-like [Aegilops tauschii subsp. tauschii]	RecName: Full=Cell number regulator 2; AltName: Full=ZmCNR02;	SubName: Full=Uncharacterized protein {ECO:0000313|EnsemblPlants:TRIAE_CS42_1DL_TGACv1_063593_AA0228900.1};	--	GO:0016021,integral component of membrane; GO:0008285,negative regulation of cell proliferation	PF04749.17:PLAC8 family
novel.6856	4.17752	4.30259	3.57822	0.111652	0.167262	0.161903	-4.78059	1.80565e-141	4.10786e-139	down	--	--	--	--	--	--	--	--	--	--
gene:TraesCS3B02G488700	44.26	44.58	47.52	3.24	2.64	3.71	-3.85854	1.93383e-141	4.38494e-139	down	--	gene:TraesCS3B02G488700	--	--	unnamed protein product [Triticum aestivum]	--	SubName: Full=Uncharacterized protein {ECO:0000313|EMBL:CDM86025.1, ECO:0000313|EnsemblPlants:TRIAE_CS42_3B_TGACv1_221185_AA0733150.1};	--	--	PF00304.20:Gamma-thionin family
gene:TraesCS2D02G371800	88.72	93.35	97.55	18.12	18.65	18.19	-2.37791	2.99205e-141	6.76213e-139	down	--	Similar to Alpha-amylase/subtilisin inhibitor (RASI) [Source: Projected from Oryza sativa (Os04g0526600)]	--	--	endogenous alpha-amylase/subtilisin inhibitor [Aegilops tauschii subsp. tauschii]	RecName: Full=Endogenous alpha-amylase/subtilisin inhibitor; AltName: Full=WASI;	SubName: Full=Uncharacterized protein {ECO:0000313|EnsemblPlants:TRIAE_CS42_2AL_TGACv1_094854_AA0304080.1};	--	GO:0015066,alpha-amylase inhibitor activity; GO:0004867,serine-type endopeptidase inhibitor activity	PF00197.18:Trypsin and protease inhibitor
gene:TraesCS3B02G360000	303.73	320.71	356.64	78	85.3	86.09	-2.00665	4.33197e-141	9.7583e-139	down	--	gene:TraesCS3B02G360000	--	--	protein LIM3-like [Aegilops tauschii subsp. tauschii]	--	SubName: Full=Uncharacterized protein {ECO:0000313|EnsemblPlants:TRIAE_CS42_3B_TGACv1_222723_AA0769470.2};	--	--	PF14368.6:Probable lipid transfer
novel.13164	5.25205	5.05301	5.52756	0.468184	0.48887	0.658736	-3.31791	4.91413e-141	1.10335e-138	down	--	--	--	--	--	--	SubName: Full=Uncharacterized protein {ECO:0000313|EnsemblPlants:TRIAE_CS42_5BL_TGACv1_405249_AA1323250.1};	--	--	--
gene:TraesCS5B02G260100	2.1	2.65	2.07	25.49	24.94	29.55	3.52096	8.19656e-141	1.83435e-138	up	--	gene:TraesCS5B02G260100	--	--	fasciclin-like protein FLA9 [Triticum aestivum]	RecName: Full=Fasciclin-like arabinogalactan protein 7; Flags: Precursor;	SubName: Full=Uncharacterized protein {ECO:0000313|EnsemblPlants:TRIAE_CS42_5BL_TGACv1_404144_AA1286550.2};	--	GO:0031225,anchored component of membrane; GO:0046658,anchored component of plasma membrane; GO:0016020,membrane; GO:0005886,plasma membrane	PF02469.22:Fasciclin domain
gene:TraesCS3B02G502300	11.92	10.89	13.17	0.48	0.71	0.65	-4.31614	1.00282e-140	2.23697e-138	down	--	gene:TraesCS3B02G502300	--	--	unnamed protein product [Triticum aestivum]	--	SubName: Full=Uncharacterized protein {ECO:0000313|EnsemblPlants:TRIAE_CS42_3B_TGACv1_223550_AA0783730.1};	--	--	PF07762.14:Protein of unknown function (DUF1618)
novel.9553	4.55098	5.53282	4.82659	0.174979	0.151275	0.278633	-4.63557	1.69765e-140	3.77467e-138	down	--	--	K03549 KUP system potassium uptake protein | (RefSeq) potassium transporter 19-like (A)	--	hypothetical protein OsI_35804 [Oryza sativa Indica Group]	--	SubName: Full=Uncharacterized protein {ECO:0000313|EnsemblPlants:TRIAE_CS42_6BS_TGACv1_514119_AA1655510.1};	--	--	PF13963.6:Transposase-associated domain
gene:TraesCS1B02G403700	0.42	0.8	0.6	28.87	31.29	31.4	5.62255	3.51194e-140	7.78348e-138	up	--	gene:TraesCS1B02G403700	K23567 ER membrane protein complex subunit 6 | (RefSeq) LOC109754776; ER membrane protein complex subunit 6 (A)	--	ER membrane protein complex subunit 6 [Aegilops tauschii subsp. tauschii]	--	SubName: Full=Uncharacterized protein {ECO:0000313|EnsemblPlants:TRIAE_CS42_1BL_TGACv1_032227_AA0127110.1};	Uncharacterized conserved protein	GO:0072546,ER membrane protein complex	PF07019.12:Rab5-interacting protein (Rab5ip)
novel.2997	0.19338	0.286445	0.184591	8.63298	6.84462	8.07238	5.07052	7.0262e-140	1.5522e-137	up	--	--	--	--	--	--	SubName: Full=Uncharacterized protein {ECO:0000313|EnsemblPlants:TRIAE_CS42_U_TGACv1_720653_AA2168830.1};	--	--	--
gene:TraesCS4A02G434500	29.95	31.11	29.8	3.58	2.63	3.44	-3.26546	1.34016e-139	2.95114e-137	down	--	gene:TraesCS4A02G434500	--	--	60S ribosomal protein L22-like [Aegilops tauschii subsp. tauschii]	--	SubName: Full=Uncharacterized protein {ECO:0000313|EnsemblPlants:TRIAE_CS42_4AL_TGACv1_288518_AA0950810.1};	--	--	--
novel.17061	7.6007	7.64218	7.58931	1.57351	1.90994	1.8098	-2.13921	1.5697e-139	3.44557e-137	down	--	--	K14300 nuclear pore complex protein Nup133 | (RefSeq) nuclear pore complex protein NUP133 (A)	ko03013: RNA transport	transposon protein, putative, CACTA, En/Spm sub-class [Oryza sativa Japonica Group]	RecName: Full=Autonomous transposable element EN-1 mosaic protein; AltName: Full=Suppressor-mutator system protein; Short=SPM;	SubName: Full=Uncharacterized protein {ECO:0000313|EnsemblPlants:OB0075G10020.1};	--	GO:0006355,regulation of transcription, DNA-templated; GO:0006351,transcription, DNA-templated; GO:0032196,transposition	PF02992.14:Transposase family tnp2
gene:TraesCS1B02G143800	5.1	4.92	5.73	0.21	0.1	0.16	-5.08631	2.10718e-139	4.61063e-137	down	--	gene:TraesCS1B02G143800	--	--	hypothetical protein TRIUR3_31101 [Triticum urartu]	RecName: Full=IQ domain-containing protein IQM4 {ECO:0000305}; AltName: Full=IQ motif-containing protein 4 {ECO:0000303|Ref.5};	SubName: Full=Uncharacterized protein {ECO:0000313|EnsemblPlants:TRIAE_CS42_1BS_TGACv1_049594_AA0157430.2};	--	GO:0005737,cytoplasm; GO:0005634,nucleus	PF00612.27:IQ calmodulin-binding motif
novel.6575	3.49302	3.70265	3.4292	12.7583	12.7493	11.861	1.78218	4.5141e-139	9.84575e-137	up	--	--	K14638 solute carrier family 15 (peptide/histidine transporter), member 3/4 | (RefSeq) LOC109781106; protein NRT1/ PTR FAMILY 8.1-like (A)	--	unnamed protein product [Triticum aestivum]	RecName: Full=Protein NRT1/ PTR FAMILY 8.2; Short=AtNPF8.2; AltName: Full=Peptide transporter PTR5;	SubName: Full=Uncharacterized protein {ECO:0000313|EnsemblPlants:TRIAE_CS42_3B_TGACv1_220887_AA0722600.1};	H+/oligopeptide symporter	GO:0016021,integral component of membrane; GO:0005886,plasma membrane; GO:0042936,NA; GO:0022857,transmembrane transporter activity; GO:0042938,dipeptide transport; GO:0009860,pollen tube growth; GO:0015031,protein transport	PF00854.21:POT family
gene:TraesCS5B02G556900	162.79	154.35	188.91	39.05	41.26	40.5	-2.09629	2.61351e-138	5.68231e-136	down	--	gene:TraesCS5B02G556900	--	--	Putative invertase inhibitor [Triticum urartu]	RecName: Full=Pectinesterase inhibitor 8 {ECO:0000305}; AltName: Full=Pectin methylesterase inhibitor 8 {ECO:0000303|PubMed:26874295}; Short=OsPMEI8 {ECO:0000303|PubMed:26874295}; Flags: Precursor;	SubName: Full=Putative invertase inhibitor {ECO:0000313|EMBL:EMS66377.1, ECO:0000313|EnsemblPlants:TRIUR3_02733-P1};	--	GO:0048046,apoplast; GO:0046910,pectinesterase inhibitor activity	PF04043.15:Plant invertase/pectin methylesterase inhibitor
gene:TraesCS6D02G178200	8.17	7.44	8.64	32.31	31.29	31.87	1.94734	2.84875e-138	6.17423e-136	up	--	gene:TraesCS6D02G178200	K13210 far upstream element-binding protein | (RefSeq) LOC109784815; far upstream element-binding protein 2 (A)	--	far upstream element-binding protein 2 [Aegilops tauschii subsp. tauschii]	RecName: Full=Protein BTR1 {ECO:0000303|PubMed:18762309}; AltName: Full=Binding to ToMV RNA 1 {ECO:0000303|PubMed:18762309};	SubName: Full=Uncharacterized protein {ECO:0000313|EnsemblPlants:TRIAE_CS42_6DS_TGACv1_542470_AA1721290.2};	K-homology type RNA binding proteins	GO:0005737,cytoplasm; GO:0003729,mRNA binding; GO:0046719,regulation by virus of viral protein levels in host cell; GO:0009735,response to cytokinin; GO:0008380,RNA splicing	PF00013.29:KH domain
gene:TraesCS1B02G362700	12.25	12.85	10.67	0.46	0.62	0.83	-4.26501	7.44189e-138	1.60785e-135	down	--	gene:TraesCS1B02G362700	--	--	uncharacterized protein LOC109772375 [Aegilops tauschii subsp. tauschii]	--	SubName: Full=Uncharacterized protein {ECO:0000313|EnsemblPlants:TRIAE_CS42_1BL_TGACv1_030772_AA0100470.1};	--	GO:0003676,nucleic acid binding; GO:0008270,zinc ion binding	PF12874.7:Zinc-finger of C2H2 type
gene:TraesCS1A02G291700	14.17	14.39	14.12	75.12	73.56	79.05	2.38491	1.85321e-137	3.99137e-135	up	--	Histone H4 [Source:UniProtKB/TrEMBL%3BAcc:A0A077RYQ1]	K11254 histone H4 | (RefSeq) LOC109762297; histone H4 (A)	--	hypothetical protein SETIT_032292mg, partial [Setaria italica]	RecName: Full=Histone H4;	RecName: Full=Histone H4 {ECO:0000256|RuleBase:RU000528}; Flags: Fragment;	Histone H4	GO:0009507,chloroplast; GO:0005829,cytosol; GO:0000788,nuclear nucleosome; GO:0005730,nucleolus; GO:0005886,plasma membrane; GO:0009506,plasmodesma; GO:0009579,thylakoid; GO:0005774,vacuolar membrane; GO:0003677,DNA binding; GO:0042393,histone binding; GO:0046982,protein heterodimerization activity; GO:0006334,nucleosome assembly; GO:0009414,response to water deprivation	PF15511.6:Centromere kinetochore component CENP-T histone fold
gene:TraesCS3A02G498400	16.18	16.15	19.3	1.21	1.22	1.32	-3.81187	1.87592e-137	4.02766e-135	down	--	gene:TraesCS3A02G498400	K16040 trans-resveratrol di-O-methyltransferase [EC:2.1.1.240] | (RefSeq) LOC109738391; acetylserotonin O-methyltransferase 1-like (A)	ko00945: Stilbenoid, diarylheptanoid and gingerol biosynthesis	putative O-methyltransferase 2 [Triticum urartu]	RecName: Full=Flavonoid O-methyltransferase-like protein Os11g0303600 {ECO:0000305}; EC=2.1.1.- {ECO:0000305};	SubName: Full=Uncharacterized protein {ECO:0000313|EnsemblPlants:TRIAE_CS42_3AL_TGACv1_194056_AA0625610.2};	Hydroxyindole-O-methyltransferase and related SAM-dependent methyltransferases	GO:0008171,O-methyltransferase activity; GO:0046983,protein dimerization activity; GO:0008757,S-adenosylmethionine-dependent methyltransferase activity; GO:0019438,aromatic compound biosynthetic process	PF00891.18:O-methyltransferase domain
gene:TraesCS7A02G271400	1.61	1.83	1.95	18.21	18.01	19.38	3.33641	3.86876e-137	8.28048e-135	up	--	gene:TraesCS7A02G271400	K10949 ER lumen protein retaining receptor | (RefSeq) LOC109785380; ER lumen protein-retaining receptor (A)	--	putative ER lumen protein-retaining receptor C28H8.4 [Aegilops tauschii subsp. tauschii]	RecName: Full=ER lumen protein-retaining receptor; AltName: Full=HDEL receptor; AltName: Full=PGP169-12;	SubName: Full=Uncharacterized protein {ECO:0000313|EnsemblPlants:TRIAE_CS42_7AS_TGACv1_571196_AA1845670.2};	ER lumen protein retaining receptor	GO:0005789,endoplasmic reticulum membrane; GO:0016021,integral component of membrane; GO:0046923,ER retention sequence binding; GO:0006621,protein retention in ER lumen; GO:0015031,protein transport; GO:0016192,vesicle-mediated transport	PF00810.18:ER lumen protein retaining receptor
gene:TraesCS2A02G123000	54.65	56.96	47.5	0.17	0.11	0.13	-8.64868	5.88844e-137	1.25641e-134	down	--	gene:TraesCS2A02G123000	K09841 xanthoxin dehydrogenase [EC:1.1.1.288] | (RefSeq) LOC109784728; zerumbone synthase (A)	ko00906: Carotenoid biosynthesis	momilactone A synthase-like [Aegilops tauschii subsp. tauschii]	RecName: Full=Secoisolariciresinol dehydrogenase; EC=1.1.1.331; Flags: Fragment;	SubName: Full=Uncharacterized protein {ECO:0000313|EnsemblPlants:TRIAE_CS42_2AS_TGACv1_114417_AA0366990.1};	Reductases with broad range of substrate specificities	GO:0016491,oxidoreductase activity	PF13561.6:Enoyl-(Acyl carrier protein) reductase
gene:TraesCS2A02G561600	6.77	6.14	7.09	0.51	0.61	0.52	-3.63588	2.45398e-136	5.21983e-134	down	--	gene:TraesCS2A02G561600	K20093 DNA excision repair protein ERCC-6-like [EC:3.6.4.12] | (RefSeq) LOC109760703; protein CHROMATIN REMODELING 24-like (A)	--	protein CHROMATIN REMODELING 24-like [Aegilops tauschii subsp. tauschii]	RecName: Full=Protein CHROMATIN REMODELING 24 {ECO:0000303|PubMed:16547115}; Short=AtCHR24; EC=3.6.4.-; AltName: Full=DNA excision repair protein CHR24 {ECO:0000250|UniProtKB:Q2NKX8};	SubName: Full=Uncharacterized protein {ECO:0000313|EnsemblPlants:TRIAE_CS42_2AL_TGACv1_094184_AA0294050.1};	Transcription-coupled repair protein CSB/RAD26 (contains SNF2 family DNA-dependent ATPase domain)	GO:0005634,nucleus; GO:0005524,ATP binding; GO:0003677,DNA binding; GO:0004386,helicase activity; GO:0006310,DNA recombination; GO:0045951,positive regulation of mitotic recombination; GO:0046686,response to cadmium ion	PF00176.23:SNF2 family N-terminal domain
gene:TraesCS7D02G361300	4.71	3.51	5.05	30.59	31.66	30.58	2.77764	2.70641e-136	5.73901e-134	up	--	gene:TraesCS7D02G361300	K00423 L-ascorbate oxidase [EC:1.10.3.3] | (RefSeq) LOC109770983; L-ascorbate oxidase-like (A)	ko00053: Ascorbate and aldarate metabolism	L-ascorbate oxidase-like [Aegilops tauschii subsp. tauschii]	RecName: Full=L-ascorbate oxidase; Short=ASO; Short=Ascorbase; EC=1.10.3.3; Flags: Precursor;	SubName: Full=Uncharacterized protein {ECO:0000313|EnsemblPlants:TRIAE_CS42_7DL_TGACv1_603380_AA1982290.1};	Multicopper oxidases	GO:0005576,extracellular region; GO:0005507,copper ion binding; GO:0008447,L-ascorbate oxidase activity	PF00394.22:Multicopper oxidase
gene:TraesCS2A02G036100	0.46	0.26	0.5	31.08	27.9	30.73	6.16925	2.71771e-136	5.74524e-134	up	--	gene:TraesCS2A02G036100	--	--	predicted protein [Hordeum vulgare subsp. vulgare]	RecName: Full=Pectinesterase inhibitor 7 {ECO:0000305}; AltName: Full=Pectin methylesterase inhibitor 7 {ECO:0000303|PubMed:26183897}; Short=AtPMEI7 {ECO:0000303|PubMed:26183897}; Flags: Precursor;	SubName: Full=Uncharacterized protein {ECO:0000313|EnsemblPlants:TRIAE_CS42_2AS_TGACv1_112749_AA0344620.1};	--	GO:0048046,apoplast; GO:0004857,enzyme inhibitor activity; GO:0009641,shade avoidance	PF04043.15:Plant invertase/pectin methylesterase inhibitor
gene:TraesCS3A02G236500	0.08	0.07	0.06	6.12	6.11	6.14	6.43462	3.57815e-136	7.54101e-134	up	--	gene:TraesCS3A02G236500	--	--	unnamed protein product [Triticum aestivum]	--	SubName: Full=Uncharacterized protein {ECO:0000313|EnsemblPlants:TRIAE_CS42_2BL_TGACv1_129643_AA0391400.3};	--	--	PF04053.14:Coatomer WD associated region
novel.885	3.16143	4.34368	3.86818	0.07334	0.073345	0.051985	-5.83075	4.20733e-136	8.83989e-134	down	--	--	--	--	hypothetical protein TRIUR3_10413 [Triticum urartu]	--	SubName: Full=Uncharacterized protein {ECO:0000313|EnsemblPlants:TRIAE_CS42_1BS_TGACv1_049505_AA0155350.1};	--	--	--
gene:TraesCS2B02G135400	18.47	16.08	19.04	0.44	0.25	0.3	-5.78831	4.57592e-136	9.58502e-134	down	--	gene:TraesCS2B02G135400	K22683 aspartyl protease family protein [EC:3.4.23.-] | (RefSeq) LOC109739776; protein ASPARTIC PROTEASE IN GUARD CELL 1-like (A)	--	protein ASPARTIC PROTEASE IN GUARD CELL 1-like [Aegilops tauschii subsp. tauschii]	RecName: Full=Protein ASPARTIC PROTEASE IN GUARD CELL 1; Short=AtASPG1; EC=3.4.23.-; Flags: Precursor;	SubName: Full=Uncharacterized protein {ECO:0000313|EnsemblPlants:TRIAE_CS42_2BS_TGACv1_147612_AA0485570.1};	Aspartyl protease	GO:0005783,endoplasmic reticulum; GO:0004190,aspartic-type endopeptidase activity; GO:0070001,aspartic-type peptidase activity; GO:0003677,DNA binding; GO:0030163,protein catabolic process; GO:0009737,response to abscisic acid; GO:0009414,response to water deprivation; GO:0009627,systemic acquired resistance	PF14543.6:Xylanase inhibitor N-terminal
gene:TraesCS7B02G077500	67.68	69.99	67.59	18.35	17.49	18.34	-1.95236	4.92121e-136	1.02769e-133	down	--	gene:TraesCS7B02G077500	K14493 gibberellin receptor GID1 [EC:3.-.-.-] | (RefSeq) LOC109741215; gibberellin receptor GID1-like (A)	ko04075: Plant hormone signal transduction	probable carboxylesterase 12 [Aegilops tauschii subsp. tauschii]	RecName: Full=2-hydroxyisoflavanone dehydratase; EC=3.1.1.1; EC=4.2.1.105; AltName: Full=Carboxylesterase HIDM;	SubName: Full=Uncharacterized protein {ECO:0000313|EnsemblPlants:TRIAE_CS42_7BS_TGACv1_593587_AA1952740.1};	Arylacetamide deacetylase	GO:0033987,2-hydroxyisoflavanone dehydratase activity; GO:0052689,carboxylic ester hydrolase activity; GO:0009813,flavonoid biosynthetic process; GO:0009717,isoflavonoid biosynthetic process; GO:0046287,isoflavonoid metabolic process	PF07859.13:alpha/beta hydrolase fold
gene:TraesCS4A02G484700	24.79	25.98	20.84	1.68	2.16	2.31	-3.57364	2.19639e-135	4.57282e-133	down	--	gene:TraesCS4A02G484700	--	--	uncharacterized protein LOC109785555 [Aegilops tauschii subsp. tauschii]	--	SubName: Full=Uncharacterized protein {ECO:0000313|EMBL:EMT03692.1, ECO:0000313|EnsemblPlants:EMT03692};	--	--	PF00092.28:von Willebrand factor type A domain
gene:TraesCS7A02G489000	18.44	20.14	17.41	1.79	2.15	1.91	-3.29005	6.24527e-135	1.29632e-132	down	--	gene:TraesCS7A02G489000	K22683 aspartyl protease family protein [EC:3.4.23.-] | (RefSeq) LOC109737210; protein ASPARTIC PROTEASE IN GUARD CELL 1 (A)	--	aspartyl protease family protein At5g10770-like [Aegilops tauschii subsp. tauschii]	RecName: Full=Aspartyl protease family protein At5g10770; EC=3.4.23.- {ECO:0000305}; Flags: Precursor;	SubName: Full=Uncharacterized protein {ECO:0000313|EnsemblPlants:TRIAE_CS42_7AL_TGACv1_556399_AA1762230.1};	Aspartyl protease	GO:0031225,anchored component of membrane; GO:0005886,plasma membrane; GO:0004190,aspartic-type endopeptidase activity; GO:0030163,protein catabolic process; GO:0006508,proteolysis	PF14543.6:Xylanase inhibitor N-terminal
gene:TraesCS2B02G327300	19.48	17.04	19.61	4.06	4.3	4.19	-2.19086	8.08222e-135	1.67256e-132	down	--	gene:TraesCS2B02G327300	K00700 1,4-alpha-glucan branching enzyme [EC:2.4.1.18] | (RefSeq) LOC109737665; 1,4-alpha-glucan-branching enzyme 2, chloroplastic/amyloplastic-like (A)	ko00500: Starch and sucrose metabolism	1,4-alpha-glucan-branching enzyme 2, chloroplastic/amyloplastic-like [Aegilops tauschii subsp. tauschii]	RecName: Full=1,4-alpha-glucan-branching enzyme 2, chloroplastic/amyloplastic; EC=2.4.1.18; AltName: Full=Q-enzyme; AltName: Full=Starch-branching enzyme IIB; Flags: Precursor;	SubName: Full=Uncharacterized protein {ECO:0000313|EnsemblPlants:TRIAE_CS42_2DL_TGACv1_158200_AA0512220.1};	1,4-alpha-glucan branching enzyme/starch branching enzyme II	GO:0009501,amyloplast; GO:0009507,chloroplast; GO:0003844,1,4-alpha-glucan branching enzyme activity; GO:0102752,1,4-alpha-glucan branching enzyme activity (using a glucosylated glycogenin as primer for glycogen synthesis); GO:0043169,cation binding; GO:0004553,hydrolase activity, hydrolyzing O-glycosyl compounds; GO:0005978,glycogen biosynthetic process; GO:0019252,starch biosynthetic process	PF02806.18:Alpha amylase, C-terminal all-beta domain
gene:TraesCS2D02G518700	8.35	7.81	7.89	24.74	25.24	23.84	1.58742	9.14674e-135	1.88717e-132	up	--	gene:TraesCS2D02G518700	K03255 protein TIF31 | (RefSeq) LOC109759298; protein TSS-like (A)	--	protein TSS-like [Aegilops tauschii subsp. tauschii]	RecName: Full=Protein TSS {ECO:0000303|PubMed:21185286}; AltName: Full=TPR-domain suppressor of STIMPY {ECO:0000303|PubMed:21185286};	SubName: Full=Uncharacterized protein {ECO:0000313|EnsemblPlants:TRIAE_CS42_2DL_TGACv1_157968_AA0504200.2};	Uncharacterized protein CLU1/cluA/TIF31 involved in mitochondrial morphology/distribution, also found associated with eIF-3	GO:0007049,cell cycle; GO:0007275,multicellular organism development; GO:0009737,response to abscisic acid	PF13424.6:Tetratricopeptide repeat
gene:TraesCS1D02G286700	186.03	208.38	191.82	53.83	53.97	52.16	-1.90532	1.53872e-134	3.16521e-132	down	--	Histone H4 [Source:UniProtKB/TrEMBL%3BAcc:A0A077RYQ1]	K11254 histone H4 | (RefSeq) LOC109762297; histone H4 (A)	--	hypothetical protein SETIT_032292mg, partial [Setaria italica]	RecName: Full=Histone H4;	RecName: Full=Histone H4 {ECO:0000256|RuleBase:RU000528}; Flags: Fragment;	Histone H4	GO:0009507,chloroplast; GO:0005829,cytosol; GO:0000788,nuclear nucleosome; GO:0005730,nucleolus; GO:0005886,plasma membrane; GO:0009506,plasmodesma; GO:0009579,thylakoid; GO:0005774,vacuolar membrane; GO:0003677,DNA binding; GO:0042393,histone binding; GO:0046982,protein heterodimerization activity; GO:0006334,nucleosome assembly; GO:0009414,response to water deprivation	PF15511.6:Centromere kinetochore component CENP-T histone fold
novel.10954	81.8932	93.7602	78.6808	1.05094	1.64804	1.84007	-5.83685	1.8185e-134	3.72956e-132	down	--	--	--	--	hypothetical protein TRIUR3_10355 [Triticum urartu]	--	SubName: Full=Uncharacterized protein {ECO:0000313|EnsemblPlants:TRIAE_CS42_4BS_TGACv1_328596_AA1090740.1};	--	--	--
gene:TraesCS2B02G398000	6.85	6.75	7.32	0.15	0.2	0.17	-5.36801	2.06629e-134	4.22513e-132	down	--	Phenylalanine ammonia-lyase [Source:UniProtKB/TrEMBL%3BAcc:A0A1D5U587]	K10775 phenylalanine ammonia-lyase [EC:4.3.1.24] | (RefSeq) LOC109767405; phenylalanine ammonia-lyase-like (A)	ko00360: Phenylalanine metabolism; ko00940: Phenylpropanoid biosynthesis	phenylalanine ammonia-lyase-like [Aegilops tauschii subsp. tauschii]	RecName: Full=Phenylalanine ammonia-lyase; EC=4.3.1.24;	RecName: Full=Phenylalanine ammonia-lyase {ECO:0000256|RuleBase:RU003955}; EC=4.3.1.24 {ECO:0000256|RuleBase:RU003955};	Phenylalanine and histidine ammonia-lyase	GO:0005737,cytoplasm; GO:0045548,phenylalanine ammonia-lyase activity; GO:0009800,cinnamic acid biosynthetic process; GO:0006559,L-phenylalanine catabolic process	PF00221.19:Aromatic amino acid lyase
gene:TraesCS2A02G000100	0.2	0.13	0.22	6.59	6.28	6.72	5.11257	2.24861e-134	4.58429e-132	up	--	gene:TraesCS2A02G000100	--	--	polycomb group protein EMBRYONIC FLOWER 2-like [Aegilops tauschii subsp. tauschii]	RecName: Full=Polycomb group protein EMBRYONIC FLOWER 2;	SubName: Full=Uncharacterized protein {ECO:0000313|EnsemblPlants:TRIAE_CS42_2AS_TGACv1_112193_AA0332760.3};	Zn-finger protein joined to JAZF1 (predicted suppressor)	GO:0005634,nucleus; GO:0031490,chromatin DNA binding; GO:0003677,DNA binding; GO:0003700,DNA-binding transcription factor activity; GO:0046872,metal ion binding; GO:0030154,cell differentiation; GO:0009908,flower development; GO:0009910,negative regulation of flower development; GO:0006349,regulation of gene expression by genetic imprinting; GO:0006355,regulation of transcription, DNA-templated; …	PF09733.9:VEFS-Box of polycomb protein
gene:TraesCS1B02G162300	3.25	2.79	2.27	22.12	23.9	21.65	2.99386	5.38137e-134	1.09387e-131	up	--	gene:TraesCS1B02G162300	K04077 chaperonin GroEL | (RefSeq) LOC109750833; chaperonin CPN60-1, mitochondrial (A)	ko03018: RNA degradation	chaperonin CPN60-1, mitochondrial [Aegilops tauschii subsp. tauschii]	RecName: Full=Chaperonin CPN60-2, mitochondrial; AltName: Full=HSP60-2; Flags: Precursor;	SubName: Full=Uncharacterized protein {ECO:0000313|EnsemblPlants:TRIAE_CS42_1BL_TGACv1_031955_AA0123440.2};	Mitochondrial chaperonin, Cpn60/Hsp60p	GO:0005739,mitochondrion; GO:0005524,ATP binding; GO:0042026,protein refolding	PF00118.24:TCP-1/cpn60 chaperonin family
novel.7515	0.0217626	0.0160825	0.0358241	3.71486	3.60808	3.37529	7.07883	8.71212e-134	1.76568e-131	up	--	--	K00726 alpha-1,3-mannosyl-glycoprotein beta-1,2-N-acetylglucosaminyltransferase [EC:2.4.1.101] | (RefSeq) LOC109735716; alpha-1,3-mannosyl-glycoprotein 2-beta-N-acetylglucosaminyltransferase-like (A)	ko00510: N-Glycan biosynthesis; ko00513: Various types of N-glycan biosynthesis	Alpha-1,3-mannosyl-glycoprotein 2-beta-N-acetylglucosaminyltransferase [Triticum urartu]	--	SubName: Full=Uncharacterized protein {ECO:0000313|EnsemblPlants:TRIAE_CS42_5BL_TGACv1_404218_AA1290870.1};	--	GO:0008234,cysteine-type peptidase activity	PF03071.15:GNT-I family
novel.14096	1.21301	1.45729	1.13293	10.8036	9.86189	9.73211	2.96369	1.66859e-133	3.37178e-131	up	--	--	--	--	--	--	SubName: Full=Uncharacterized protein {ECO:0000313|EnsemblPlants:TRIAE_CS42_5BL_TGACv1_406525_AA1346580.1};	--	GO:0016021,integral component of membrane	--
gene:TraesCS3B02G476300	49.16	61.42	49.64	1.22	1.74	1.13	-5.32668	1.89922e-133	3.82656e-131	down	--	gene:TraesCS3B02G476300	--	--	unnamed protein product [Triticum aestivum]	RecName: Full=Defensin Tk-AMP-D3;	SubName: Full=Uncharacterized protein {ECO:0000313|EMBL:CDM85874.1};	--	GO:0050832,defense response to fungus; GO:0031640,killing of cells of other organism	PF00304.20:Gamma-thionin family
gene:TraesCS7A02G046600	3.43	4.14	3.09	33.66	30.56	32.55	3.1499	3.09881e-133	6.22526e-131	up	--	rRNA N-glycosidase [Source:UniProtKB/TrEMBL%3BAcc:A0A1D6DH39]	K14317 nuclear pore complex protein Nup214 | (RefSeq) uncharacterized protein LOC109736058 (A)	ko03013: RNA transport	60 kDa jasmonate-induced protein [Triticum urartu]	RecName: Full=60 kDa jasmonate-induced protein; EC=3.2.2.22; AltName: Full=rRNA N-glycosidase;	RecName: Full=rRNA N-glycosidase {ECO:0000256|RuleBase:RU004915}; EC=3.2.2.22 {ECO:0000256|RuleBase:RU004915};	--	GO:0030598,rRNA N-glycosylase activity; GO:0090729,toxin activity; GO:0006952,defense response; GO:0017148,negative regulation of translation	PF00161.19:Ribosome inactivating protein
gene:TraesCS6B02G410400	22.08	20.6	23.02	0.09	0.12	0.09	-7.75303	3.92306e-133	7.85812e-131	down	--	gene:TraesCS6B02G410400	K08245 phytepsin [EC:3.4.23.40] | (RefSeq) LOC109742347; aspartic proteinase oryzasin-1-like isoform X1 (A)	--	aspartic proteinase oryzasin-1-like isoform X2 [Aegilops tauschii subsp. tauschii]	RecName: Full=Phytepsin; EC=3.4.23.40; AltName: Full=Aspartic proteinase; Contains: RecName: Full=Phytepsin 32 kDa subunit; Contains: RecName: Full=Phytepsin 29 kDa subunit; Contains: RecName: Full=Phytepsin 16 kDa subunit; Contains: RecName: Full=Phytepsin 11 kDa subunit; Flags: Precursor;	SubName: Full=Uncharacterized protein {ECO:0000313|EnsemblPlants:TRIAE_CS42_6BL_TGACv1_500544_AA1606190.1};	Aspartyl protease	GO:0005773,vacuole; GO:0004190,aspartic-type endopeptidase activity; GO:0006629,lipid metabolic process	PF00026.23:Eukaryotic aspartyl protease
gene:TraesCS7B02G455700	0.82	0.87	1.19	16.36	18.03	16.84	4.12235	4.13159e-133	8.25177e-131	up	--	gene:TraesCS7B02G455700	K01674 carbonic anhydrase [EC:4.2.1.1] | (RefSeq) LOC109753768; alpha carbonic anhydrase 5-like (A)	ko00910: Nitrogen metabolism	alpha carbonic anhydrase 5-like [Aegilops tauschii subsp. tauschii]	RecName: Full=Alpha carbonic anhydrase 5; Short=AtaCA5; Short=AtalphaCA5; EC=4.2.1.1; AltName: Full=Alpha carbonate dehydratase 5; Flags: Precursor;	SubName: Full=Uncharacterized protein {ECO:0000313|EnsemblPlants:TRIAE_CS42_7BL_TGACv1_577341_AA1872850.1};	Carbonic anhydrase	GO:0009570,chloroplast stroma; GO:0004089,carbonate dehydratase activity; GO:0046872,metal ion binding	PF00194.21:Eukaryotic-type carbonic anhydrase
novel.19069	8.38168	7.78859	7.87713	1.09828	0.994127	1.40999	-2.80881	5.96644e-133	1.18819e-130	down	--	--	K00924 kinase [EC:2.7.1.-] | (RefSeq) aspartic proteinase-like protein 2 (A)	--	aspartyl protease family protein 1-like isoform X2 [Aegilops tauschii subsp. tauschii]	RecName: Full=Aspartyl protease family protein 1 {ECO:0000305}; EC=3.4.23.- {ECO:0000305}; Flags: Precursor;	SubName: Full=Uncharacterized protein {ECO:0000313|EnsemblPlants:TRIAE_CS42_7BL_TGACv1_577253_AA1870160.1};	Aspartyl protease	GO:0031225,anchored component of membrane; GO:0005886,plasma membrane; GO:0004190,aspartic-type endopeptidase activity; GO:0030163,protein catabolic process; GO:0006508,proteolysis	PF14543.6:Xylanase inhibitor N-terminal
gene:TraesCS7B02G038300	14.93	16.45	15.92	0.15	0.17	0.02	-7.1165	8.67485e-133	1.72256e-130	down	--	gene:TraesCS7B02G038300	K13071 pheophorbide a oxygenase [EC:1.14.15.17] | (RefSeq) LOC109738799; pheophorbide a oxygenase, chloroplastic (A)	ko00860: Porphyrin and chlorophyll metabolism	protochlorophyllide-dependent translocon component 52, chloroplastic-like [Aegilops tauschii subsp. tauschii]	RecName: Full=Protochlorophyllide-dependent translocon component 52, chloroplastic; AltName: Full=ACD1-like protein; AltName: Full=Protein TIC 55-IV; AltName: Full=Translocon at the inner envelope membrane of chloroplasts 55-IV; Flags: Precursor;	SubName: Full=Uncharacterized protein {ECO:0000313|EnsemblPlants:TRIAE_CS42_7BS_TGACv1_592411_AA1937580.1};	--	GO:0009507,chloroplast; GO:0009941,chloroplast envelope; GO:0009706,chloroplast inner membrane; GO:0016021,integral component of membrane; GO:0009536,plastid; GO:0051537,2 iron, 2 sulfur cluster binding; GO:0010277,chlorophyllide a oxygenase [overall] activity; GO:0046872,metal ion binding; GO:0015031,protein transport	PF08417.12:Pheophorbide a oxygenase
gene:TraesCS7D02G032100	244.53	235.56	288.62	0.33	0.05	0.19	-10.4285	3.70963e-132	7.34495e-130	down	--	gene:TraesCS7D02G032100	--	--	avenin-like a5 [Aegilops tauschii subsp. tauschii]	RecName: Full=Avenin-like a5; AltName: Full=LMW-gliadin 1111; Short=LMGli1111; Flags: Precursor;	SubName: Full=Uncharacterized protein {ECO:0000313|EMBL:EMT27293.1, ECO:0000313|EnsemblPlants:EMT27293};	--	GO:0045735,nutrient reservoir activity	PF13016.6:Cys-rich Gliadin N-terminal
gene:TraesCS3B02G526700	21.37	19.52	17.26	1.15	0.86	0.73	-4.44206	1.85741e-131	3.66706e-129	down	--	gene:TraesCS3B02G526700	K19893 glucan endo-1,3-beta-glucosidase 5/6 [EC:3.2.1.39] | (RefSeq) LOC109778706; glucan endo-1,3-beta-glucosidase 5-like (A)	ko00500: Starch and sucrose metabolism	glucan endo-1,3-beta-glucosidase GIII-like [Aegilops tauschii subsp. tauschii]	RecName: Full=Glucan endo-1,3-beta-glucosidase GIII; EC=3.2.1.39; AltName: Full=(1->3)-beta-glucan endohydrolase GIII; AltName: Full=(1->3)-beta-glucanase isoenzyme GIII; AltName: Full=Beta-1,3-endoglucanase GIII; Flags: Precursor;	SubName: Full=Beta-1,3-glucanase {ECO:0000313|EMBL:AAD28732.1, ECO:0000313|EnsemblPlants:TRIAE_CS42_3AL_TGACv1_195110_AA0644910.1};	--	GO:0042973,glucan endo-1,3-beta-D-glucosidase activity; GO:0005975,carbohydrate metabolic process; GO:0006952,defense response	PF00332.18:Glycosyl hydrolases family 17
gene:TraesCS5B02G418600	17.05	16.31	15.3	2.3	2.3	2.19	-2.8728	2.03708e-131	4.01025e-129	down	--	Inosine-5'-monophosphate dehydrogenase [Source:UniProtKB/TrEMBL%3BAcc:A0A341VMS9]	K00088 IMP dehydrogenase [EC:1.1.1.205] | (RefSeq) LOC109753016; inosine-5'-monophosphate dehydrogenase-like (A)	ko00230: Purine metabolism	inosine-5'-monophosphate dehydrogenase-like [Aegilops tauschii subsp. tauschii]	RecName: Full=Inosine-5'-monophosphate dehydrogenase {ECO:0000255|HAMAP-Rule:MF_03156}; Short=IMP dehydrogenase {ECO:0000255|HAMAP-Rule:MF_03156}; Short=IMPD {ECO:0000255|HAMAP-Rule:MF_03156}; Short=IMPDH {ECO:0000255|HAMAP-Rule:MF_03156}; EC=1.1.1.205 {ECO:0000255|HAMAP-Rule:MF_03156};	RecName: Full=Inosine-5'-monophosphate dehydrogenase {ECO:0000256|HAMAP-Rule:MF_03156}; Short=IMP dehydrogenase {ECO:0000256|HAMAP-Rule:MF_03156}; Short=IMPD {ECO:0000256|HAMAP-Rule:MF_03156}; Short=IMPDH {ECO:0000256|HAMAP-Rule:MF_03156}; EC=1.1.1.205 {ECO:0000256|HAMAP-Rule:MF_03156};	IMP dehydrogenase/GMP reductase	GO:0005737,cytoplasm; GO:0003938,IMP dehydrogenase activity; GO:0046872,metal ion binding; GO:0006177,GMP biosynthetic process	PF00478.25:IMP dehydrogenase / GMP reductase domain
gene:TraesCS5A02G004300	7.22	7.9	7.01	0.31	0.2	0.2	-4.99754	2.36421e-131	4.64095e-129	down	--	Plasma membrane ATPase [Source:UniProtKB/TrEMBL%3BAcc:A0A341V1G6]	K01535 H+-transporting ATPase [EC:3.6.3.6] | (RefSeq) LOC109746223; plasma membrane ATPase 1 (A)	ko00190: Oxidative phosphorylation	plasma membrane ATPase 1 [Aegilops tauschii subsp. tauschii]	RecName: Full=Plasma membrane ATPase 3; EC=3.6.3.6; AltName: Full=Proton pump 3;	RecName: Full=Plasma membrane ATPase {ECO:0000256|RuleBase:RU362083}; EC=3.6.3.6 {ECO:0000256|RuleBase:RU362083};	Plasma membrane H+-transporting ATPase	GO:0016021,integral component of membrane; GO:0005886,plasma membrane; GO:0005524,ATP binding; GO:0008553,proton-exporting ATPase activity, phosphorylative mechanism; GO:0046872,metal ion binding; GO:0006754,ATP biosynthetic process	PF00122.20:E1-E2 ATPase
novel.17134	0.379717	0.367109	0.331073	4.66758	3.94272	4.00886	3.51255	3.77728e-131	7.39368e-129	up	--	--	--	--	hypothetical protein TRIUR3_19795 [Triticum urartu]	RecName: Full=AT-hook motif nuclear-localized protein 4 {ECO:0000312|EMBL:FAA00275.1};	SubName: Full=Uncharacterized protein {ECO:0000313|EMBL:EMS53351.1, ECO:0000313|EnsemblPlants:TRIUR3_19795-P1};	--	GO:0005634,nucleus; GO:0003677,DNA binding; GO:0043621,protein self-association; GO:0006355,regulation of transcription, DNA-templated; GO:0006351,transcription, DNA-templated; GO:0010051,xylem and phloem pattern formation; GO:0010089,xylem development	--
gene:TraesCS2B02G063900	21.78	19.06	18.94	3.58	3.89	3.88	-2.42835	4.85627e-131	9.47869e-129	down	--	Peptidylprolyl isomerase [Source:UniProtKB/TrEMBL%3BAcc:W5BIR7]	K09571 FK506-binding protein 4/5 [EC:5.2.1.8] | (RefSeq) LOC109733197; peptidyl-prolyl cis-trans isomerase FKBP62-like (A)	--	FK506 binding protein 62c-2B [Triticum aestivum]	RecName: Full=Peptidyl-prolyl cis-trans isomerase FKBP62; Short=PPIase FKBP62; EC=5.2.1.8; AltName: Full=70 kDa peptidyl-prolyl isomerase; AltName: Full=FK506-binding protein 62; Short=AtFKBP62; AltName: Full=Immunophilin FKBP62; AltName: Full=Peptidylprolyl isomerase ROF1; AltName: Full=Protein ROTAMASE FKBP 1; AltName: Full=Rotamase;	RecName: Full=Peptidylprolyl isomerase {ECO:0000256|PROSITE-ProRule:PRU00277}; EC=5.2.1.8 {ECO:0000256|PROSITE-ProRule:PRU00277};	FKBP-type peptidyl-prolyl cis-trans isomerase	GO:0005737,cytoplasm; GO:0005634,nucleus; GO:0005516,calmodulin binding; GO:0005528,FK506 binding; GO:0003755,peptidyl-prolyl cis-trans isomerase activity; GO:0070370,cellular heat acclimation; GO:0061077,chaperone-mediated protein folding	PF00254.28:FKBP-type peptidyl-prolyl cis-trans isomerase
gene:TraesCS2A02G544800	42.77	37.38	43.53	11.02	11.78	12.07	-1.85639	7.57034e-131	1.47343e-128	down	--	gene:TraesCS2A02G544800	K00574 cyclopropane-fatty-acyl-phospholipid synthase [EC:2.1.1.79] | (RefSeq) uncharacterized protein LOC109735540 (A)	--	uncharacterized protein LOC109735540 [Aegilops tauschii subsp. tauschii]	RecName: Full=Probable (S)-tetrahydroprotoberberine N-methyltransferase 2; Short=PbTNMT2; EC=2.1.1.122;	SubName: Full=Uncharacterized protein {ECO:0000313|EnsemblPlants:TRIAE_CS42_2AL_TGACv1_093333_AA0277860.1};	--	GO:0005737,cytoplasm; GO:0030782,(S)-tetrahydroprotoberberine N-methyltransferase activity	PF02353.20:Mycolic acid cyclopropane synthetase
novel.16013	0.350402	0.521144	0.448413	6.8581	6.33316	7.47965	3.91976	1.29323e-130	2.50992e-128	up	--	--	--	--	--	--	SubName: Full=Uncharacterized protein {ECO:0000313|EnsemblPlants:HORVU6Hr1G081350.7};	--	GO:0005524,ATP binding; GO:0004672,protein kinase activity	--
gene:TraesCS5A02G196800	11.28	11.75	10.83	42.34	40.57	40.05	1.82952	1.68699e-130	3.26491e-128	up	--	gene:TraesCS5A02G196800	--	--	subtilisin-like protease SBT1.7 [Aegilops tauschii subsp. tauschii]	RecName: Full=Subtilisin-like protease SBT1.7 {ECO:0000303|PubMed:16193095}; EC=3.4.21.- {ECO:0000305}; AltName: Full=Cucumisin-like serine protease; AltName: Full=Subtilase subfamily 1 member 7 {ECO:0000303|PubMed:16193095}; Short=AtSBT1.7 {ECO:0000303|PubMed:16193095}; AltName: Full=Subtilisin-like serine protease 1 {ECO:0000303|PubMed:12702015}; Short=At-SLP1 {ECO:0000303|PubMed:12702015}; Fla…	SubName: Full=Uncharacterized protein {ECO:0000313|EnsemblPlants:TRIAE_CS42_5AL_TGACv1_376002_AA1230530.1};	--	GO:0048046,apoplast; GO:0005618,cell wall; GO:0005576,extracellular region; GO:0009505,plant-type cell wall; GO:0004252,serine-type endopeptidase activity; GO:0080001,mucilage extrusion from seed coat; GO:0048359,mucilage metabolic process involved in seed coat development; GO:0010214,seed coat development	PF00082.22:Subtilase family
gene:TraesCS2B02G411600	149.56	185.82	149.55	23.1	20.85	25.9	-2.82782	2.38059e-130	4.59435e-128	down	--	Histone H4 [Source:UniProtKB/TrEMBL%3BAcc:A0A077RYQ1]	K11254 histone H4 | (RefSeq) LOC109762297; histone H4 (A)	--	hypothetical protein SETIT_032292mg, partial [Setaria italica]	RecName: Full=Histone H4;	RecName: Full=Histone H4 {ECO:0000256|RuleBase:RU000528}; Flags: Fragment;	Histone H4	GO:0009507,chloroplast; GO:0005829,cytosol; GO:0000788,nuclear nucleosome; GO:0005730,nucleolus; GO:0005886,plasma membrane; GO:0009506,plasmodesma; GO:0009579,thylakoid; GO:0005774,vacuolar membrane; GO:0003677,DNA binding; GO:0042393,histone binding; GO:0046982,protein heterodimerization activity; GO:0006334,nucleosome assembly; GO:0009414,response to water deprivation	PF15511.6:Centromere kinetochore component CENP-T histone fold
gene:TraesCS2A02G062100	20.31	20.84	19.57	0.94	1.36	1.62	-3.98763	4.10229e-130	7.8949e-128	down	--	gene:TraesCS2A02G062100	--	--	proline-rich protein 4-like [Aegilops tauschii subsp. tauschii]	RecName: Full=Proline-rich protein 4; Short=AtPRP4; Flags: Precursor;	SubName: Full=Uncharacterized protein {ECO:0000313|EnsemblPlants:TRIAE_CS42_2AS_TGACv1_113464_AA0356460.2};	--	GO:0005618,cell wall; GO:0005576,extracellular region	PF01190.17:Pollen proteins Ole e I like
gene:TraesCS3B02G068600	39.51	38.99	50.14	0.26	0.43	0.33	-7.00839	4.16018e-130	7.98395e-128	down	--	gene:TraesCS3B02G068600	--	--	unnamed protein product [Triticum aestivum]	--	SubName: Full=Uncharacterized protein {ECO:0000313|EnsemblPlants:TRIAE_CS42_3B_TGACv1_220966_AA0725310.1};	--	GO:0046910,pectinesterase inhibitor activity	PF04043.15:Plant invertase/pectin methylesterase inhibitor
gene:TraesCS3B02G111100	53.02	55.17	54.68	1.05	0.48	0.43	-6.39995	5.98446e-130	1.1453e-127	down	--	gene:TraesCS3B02G111100	--	--	unnamed protein product [Triticum aestivum]	RecName: Full=Alpha-amylase inhibitor 0.53;	SubName: Full=Uncharacterized protein {ECO:0000313|EMBL:CDM81434.1};	--	GO:0005615,extracellular space; GO:0015066,alpha-amylase inhibitor activity; GO:0004867,serine-type endopeptidase inhibitor activity	PF00234.22:Protease inhibitor/seed storage/LTP family
novel.5742	9.33493	8.68208	8.03076	32.4963	30.6147	29.9748	1.80574	6.23344e-130	1.18964e-127	up	--	--	K00058 D-3-phosphoglycerate dehydrogenase / 2-oxoglutarate reductase [EC:1.1.1.95 1.1.1.399] | (RefSeq) D-3-phosphoglycerate dehydrogenase 1, chloroplastic (A)	ko00260: Glycine, serine and threonine metabolism; ko00270: Cysteine and methionine metabolism; ko01200: Carbon metabolism; ko01230: Biosynthesis of amino acids	D-3-phosphoglycerate dehydrogenase 1, chloroplastic [Arachis duranensis]	RecName: Full=D-3-phosphoglycerate dehydrogenase 1, chloroplastic; EC=1.1.1.95 {ECO:0000269|PubMed:24368794}; AltName: Full=Protein EMBRYO SAC DEVELOPMENT ARREST 9; Flags: Precursor;	RecName: Full=D-3-phosphoglycerate dehydrogenase {ECO:0000256|RuleBase:RU363003}; EC=1.1.1.95 {ECO:0000256|RuleBase:RU363003};	D-3-phosphoglycerate dehydrogenase, D-isomer-specific 2-hydroxy acid dehydrogenase superfamily	GO:0009507,chloroplast; GO:0009570,chloroplast stroma; GO:0016020,membrane; GO:0005739,mitochondrion; GO:0009536,plastid; GO:0005524,ATP binding; GO:0051287,NAD binding; GO:0004617,phosphoglycerate dehydrogenase activity; GO:0009793,embryo development ending in seed dormancy; GO:0006564,L-serine biosynthetic process; GO:0009561,megagametogenesis; GO:0009555,pollen development	PF01842.25:ACT domain
gene:TraesCS7B02G081000	155.86	151.43	143.81	43.82	46.71	41.19	-1.80719	6.95652e-130	1.32396e-127	down	--	gene:TraesCS7B02G081000	--	--	hypothetical protein TRIUR3_03225 [Triticum urartu]	RecName: Full=Protein CURVATURE THYLAKOID 1D, chloroplastic; Flags: Precursor;	SubName: Full=Uncharacterized protein {ECO:0000313|EnsemblPlants:TRIAE_CS42_7BS_TGACv1_592408_AA1937540.1};	--	GO:0009535,chloroplast thylakoid membrane; GO:0016021,integral component of membrane	PF14159.6:CAAD domains of cyanobacterial aminoacyl-tRNA synthetase
novel.12880	0.090368	0.163083	0.108839	3.25714	4.25432	3.68623	4.91378	1.13206e-129	2.14857e-127	up	--	--	--	--	--	--	--	--	--	--
gene:TraesCS3D02G096000	54.1	51.8	54.52	1	0.65	0.32	-6.37752	1.56389e-129	2.95997e-127	down	--	gene:TraesCS3D02G096000	--	--	alpha-amylase inhibitor 0.19-like [Aegilops tauschii subsp. tauschii]	RecName: Full=Alpha-amylase inhibitor 0.19; AltName: Full=0.19 alpha-AI; Short=0.19 AI; AltName: Allergen=Tri a 28;	SubName: Full=Uncharacterized protein {ECO:0000313|EnsemblPlants:TRIAE_CS42_3DS_TGACv1_274251_AA0935160.2};	--	GO:0005615,extracellular space; GO:0015066,alpha-amylase inhibitor activity; GO:0019863,IgE binding; GO:0004867,serine-type endopeptidase inhibitor activity	PF00234.22:Protease inhibitor/seed storage/LTP family
gene:TraesCS2B02G049200	16	14	16.52	1.64	1.72	1.61	-3.25408	2.27245e-129	4.28925e-127	down	--	gene:TraesCS2B02G049200	K00626 acetyl-CoA C-acetyltransferase [EC:2.3.1.9] | (RefSeq) LOC109780467; acetyl-CoA acetyltransferase, cytosolic 1-like isoform X1 (A)	ko00071: Fatty acid degradation; ko00072: Synthesis and degradation of ketone bodies; ko00280: Valine, leucine and isoleucine degradation; ko00310: Lysine degradation; ko00380: Tryptophan metabolism; ko00620: Pyruvate metabolism; ko00630: Glyoxylate and dicarboxylate metabolism; ko00640: Propanoate metabolism; ko00650: Butanoate metabolism; ko00900: Terpenoid backbone biosynthesis; ko01200: Carbo…	acetyl-CoA acetyltransferase, cytosolic 1-like isoform X3 [Aegilops tauschii subsp. tauschii]	RecName: Full=Acetyl-CoA acetyltransferase, cytosolic 1; EC=2.3.1.9; AltName: Full=Cytosolic acetoacetyl-CoA thiolase 1; Short=Thiolase 1; AltName: Full=Protein EMBRYO DEFECTIVE 1276;	SubName: Full=Uncharacterized protein {ECO:0000313|EnsemblPlants:TRIAE_CS42_2BS_TGACv1_146068_AA0454610.1};	Acetyl-CoA acetyltransferase	GO:0005829,cytosol; GO:0005777,peroxisome; GO:0005886,plasma membrane; GO:0003985,acetyl-CoA C-acetyltransferase activity; GO:0046872,metal ion binding; GO:0006635,fatty acid beta-oxidation; GO:0008299,isoprenoid biosynthetic process; GO:0009846,pollen germination; GO:0009860,pollen tube growth; GO:0016125,sterol metabolic process	PF00108.23:Thiolase, N-terminal domain
gene:TraesCS3A02G442500	53.69	66.94	60.27	1.02	0.87	0.52	-6.2566	5.86349e-129	1.1037e-126	down	--	gene:TraesCS3A02G442500	--	--	unnamed protein product [Triticum aestivum]	RecName: Full=Defensin Tk-AMP-D3;	SubName: Full=Uncharacterized protein {ECO:0000313|EnsemblPlants:TRIAE_CS42_3AL_TGACv1_194201_AA0628400.1};	--	GO:0050832,defense response to fungus; GO:0031640,killing of cells of other organism	PF00304.20:Gamma-thionin family
gene:TraesCS7D02G083700	144.54	155.12	148.1	0.57	0.06	0.29	-8.96248	9.1843e-129	1.72406e-126	down	--	gene:TraesCS7D02G083700	--	--	chymotrypsin inhibitor WCI [Aegilops tauschii subsp. tauschii]	RecName: Full=Chymotrypsin inhibitor WCI; AltName: Full=Chloroform/methanol-soluble protein WCI;	SubName: Full=Uncharacterized protein {ECO:0000313|EnsemblPlants:TRIAE_CS42_7DS_TGACv1_624427_AA2061190.1};	--	GO:0005576,extracellular region; GO:0004867,serine-type endopeptidase inhibitor activity	PF00234.22:Protease inhibitor/seed storage/LTP family
novel.7876	6.22193	6.15156	6.09385	0.771183	1.09041	0.784618	-2.8307	1.13778e-128	2.13001e-126	down	--	--	--	--	predicted protein [Hordeum vulgare subsp. vulgare]	--	SubName: Full=Uncharacterized protein {ECO:0000313|EnsemblPlants:HORVU5Hr1G104980.24};	--	GO:0016021,integral component of membrane	--
gene:TraesCS5B02G320300	21.13	18.87	25.07	107.55	108.14	117.09	2.3253	2.10785e-128	3.93533e-126	up	--	gene:TraesCS5B02G320300	K02929 large subunit ribosomal protein L44e | (RefSeq) LOC109780079; 60S ribosomal protein L36a (A)	ko03010: Ribosome	PREDICTED: 60S ribosomal protein L36a [Brachypodium distachyon]	RecName: Full=60S ribosomal protein L36a;	SubName: Full=Uncharacterized protein {ECO:0000313|EnsemblPlants:TRIAE_CS42_2BS_TGACv1_146299_AA0461800.1};	60S ribosomal protein L44	GO:0022625,cytosolic large ribosomal subunit; GO:0003735,structural constituent of ribosome; GO:0006412,translation	PF00935.19:Ribosomal protein L44
gene:TraesCS7A02G012000	12.07	11.46	10.77	0.71	0.6	0.76	-4.08661	4.15339e-128	7.73329e-126	down	--	6-phosphogluconate dehydrogenase%2C decarboxylating [Source:UniProtKB/TrEMBL%3BAcc:W5HFZ6]	K00033 6-phosphogluconate dehydrogenase [EC:1.1.1.44 1.1.1.343] | (RefSeq) LOC109785456; 6-phosphogluconate dehydrogenase, decarboxylating 1 (A)	ko00030: Pentose phosphate pathway; ko00480: Glutathione metabolism; ko01200: Carbon metabolism	6-phosphogluconate dehydrogenase, decarboxylating 1 [Aegilops tauschii subsp. tauschii]	RecName: Full=6-phosphogluconate dehydrogenase, decarboxylating 1; Short=OsG6PGH1; EC=1.1.1.44;	RecName: Full=6-phosphogluconate dehydrogenase, decarboxylating {ECO:0000256|RuleBase:RU000485}; EC=1.1.1.44 {ECO:0000256|RuleBase:RU000485};	6-phosphogluconate dehydrogenase	GO:0005737,cytoplasm; GO:0004616,phosphogluconate dehydrogenase (decarboxylating) activity; GO:0019521,D-gluconate metabolic process; GO:0006098,pentose-phosphate shunt; GO:0009737,response to abscisic acid; GO:0009409,response to cold; GO:0009651,response to salt stress; GO:0009414,response to water deprivation	PF00393.19:6-phosphogluconate dehydrogenase, C-terminal domain
gene:TraesCS6B02G145200	62.46	62.67	60.67	12.27	10.52	12.36	-2.43223	7.43395e-128	1.3804e-125	down	--	Histone H2A [Source:UniProtKB/TrEMBL%3BAcc:A0A1D6B0V1]	K11251 histone H2A | (RefSeq) LOC109779228; histone H2A-like (A)	--	histone H2A-like [Aegilops tauschii subsp. tauschii]	RecName: Full=Histone H2A.2.2;	RecName: Full=Histone H2A {ECO:0000256|RuleBase:RU003767};	Histone 2A	GO:0000786,nucleosome; GO:0005634,nucleus; GO:0003677,DNA binding; GO:0046982,protein heterodimerization activity	PF16211.5:C-terminus of histone H2A
gene:TraesCS6B02G078900	44.6	49.29	41.08	6.49	5.59	5.8	-2.94788	8.31122e-128	1.53914e-125	down	--	Histone H4 [Source:UniProtKB/TrEMBL%3BAcc:A0A077RYQ1]	K11254 histone H4 | (RefSeq) LOC109762297; histone H4 (A)	--	hypothetical protein SETIT_032292mg, partial [Setaria italica]	RecName: Full=Histone H4;	RecName: Full=Histone H4 {ECO:0000256|RuleBase:RU000528}; Flags: Fragment;	Histone H4	GO:0009507,chloroplast; GO:0005829,cytosol; GO:0000788,nuclear nucleosome; GO:0005730,nucleolus; GO:0005886,plasma membrane; GO:0009506,plasmodesma; GO:0009579,thylakoid; GO:0005774,vacuolar membrane; GO:0003677,DNA binding; GO:0042393,histone binding; GO:0046982,protein heterodimerization activity; GO:0006334,nucleosome assembly; GO:0009414,response to water deprivation	PF15511.6:Centromere kinetochore component CENP-T histone fold
gene:TraesCS2B02G620900	21.55	20.8	22.44	4.8	4.87	5.16	-2.1575	9.2964e-128	1.71696e-125	down	--	gene:TraesCS2B02G620900	K15285 solute carrier family 35, member E3 | (RefSeq) LOC109750551; UDP-galactose transporter 1-like (A)	--	UDP-galactose transporter 1-like [Aegilops tauschii subsp. tauschii]	RecName: Full=UDP-galactose transporter 1 {ECO:0000303|PubMed:15456736}; Short=At-UDP-GalT1 {ECO:0000303|PubMed:15456736};	SubName: Full=Uncharacterized protein {ECO:0000313|EnsemblPlants:TRIAE_CS42_2BL_TGACv1_129390_AA0381370.1};	Glucose-6-phosphate/phosphate and phosphoenolpyruvate/phosphate antiporter	GO:0005794,Golgi apparatus; GO:0016021,integral component of membrane; GO:0005457,GDP-fucose transmembrane transporter activity; GO:0005459,UDP-galactose transmembrane transporter activity; GO:0005460,UDP-glucose transmembrane transporter activity; GO:0008643,carbohydrate transport; GO:0015783,GDP-fucose transmembrane transport; GO:0072334,UDP-galactose transmembrane transport; GO:0015786,UDP-glu…	PF03151.16:Triose-phosphate Transporter family
gene:TraesCS5D02G217200	12	13.85	10.5	0.37	0.2	0.25	-5.4969	1.81654e-127	3.34599e-125	down	--	gene:TraesCS5D02G217200	K20623 typhasterol/6-deoxotyphasterol 2alpha-hydroxylase | (RefSeq) LOC109776740; cytochrome P450 71A1-like (A)	ko00905: Brassinosteroid biosynthesis	cytochrome P450 71A1-like [Aegilops tauschii subsp. tauschii]	RecName: Full=Flavonoid 3'-monooxygenase; EC=1.14.13.21; AltName: Full=Cytochrome P450 75B1; AltName: Full=Flavonoid 3'-hydroxylase; Short=AtF3'H; AltName: Full=Protein TRANSPARENT TESTA 7;	SubName: Full=Uncharacterized protein {ECO:0000313|EnsemblPlants:TRIAE_CS42_5DL_TGACv1_434375_AA1434860.3};	Cytochrome P450 CYP2 subfamily	GO:0005789,endoplasmic reticulum membrane; GO:0016021,integral component of membrane; GO:0016020,membrane; GO:0016711,flavonoid 3'-monooxygenase activity; GO:0020037,heme binding; GO:0005506,iron ion binding; GO:0009813,flavonoid biosynthetic process; GO:0009733,response to auxin; GO:0044550,secondary metabolite biosynthetic process	PF00067.22:Cytochrome P450
gene:TraesCS2A02G035100	1.47	2.45	2.41	30.8	30.97	31.82	3.85482	2.00057e-127	3.67512e-125	up	--	gene:TraesCS2A02G035100	--	--	calvin cycle protein CP12-1, chloroplastic-like [Aegilops tauschii subsp. tauschii]	RecName: Full=Calvin cycle protein CP12-2, chloroplastic; AltName: Full=CP12 domain-containing protein 2; AltName: Full=Chloroplast protein 12-2; Flags: Precursor;	SubName: Full=Uncharacterized protein {ECO:0000313|EnsemblPlants:TRIAE_CS42_2AS_TGACv1_112392_AA0337190.1};	--	GO:0009507,chloroplast; GO:0009570,chloroplast stroma; GO:0043234,NA; GO:0099080,supramolecular complex; GO:0005507,copper ion binding; GO:0019899,enzyme binding; GO:0016151,nickel cation binding; GO:0030674,protein binding, bridging; GO:0032403,NA; GO:0071454,cellular response to anoxia; GO:0070417,cellular response to cold; GO:0034605,cellular response to heat; GO:0080153,negative regulation of…	PF02672.15:CP12 domain
novel.9996	51.8703	57.0653	49.3062	10.4604	10.9031	12.5023	-2.2559	2.1635e-127	3.96383e-125	down	--	--	--	--	hypothetical protein TRIUR3_10355 [Triticum urartu]	--	SubName: Full=Uncharacterized protein {ECO:0000313|EnsemblPlants:TRIAE_CS42_4BS_TGACv1_328596_AA1090740.1};	--	--	--
gene:TraesCS2A02G036300	0.16	0.26	0.06	18.84	18.78	18.33	6.81871	4.61613e-127	8.43488e-125	up	--	gene:TraesCS2A02G036300	K00626 acetyl-CoA C-acetyltransferase [EC:2.3.1.9] | (RefSeq) LOC109780467; acetyl-CoA acetyltransferase, cytosolic 1-like isoform X1 (A)	ko00071: Fatty acid degradation; ko00072: Synthesis and degradation of ketone bodies; ko00280: Valine, leucine and isoleucine degradation; ko00310: Lysine degradation; ko00380: Tryptophan metabolism; ko00620: Pyruvate metabolism; ko00630: Glyoxylate and dicarboxylate metabolism; ko00640: Propanoate metabolism; ko00650: Butanoate metabolism; ko00900: Terpenoid backbone biosynthesis; ko01200: Carbo…	acetyl-CoA acetyltransferase, cytosolic 1-like isoform X3 [Aegilops tauschii subsp. tauschii]	RecName: Full=Acetyl-CoA acetyltransferase, cytosolic 1; EC=2.3.1.9; AltName: Full=Cytosolic acetoacetyl-CoA thiolase 1; Short=Thiolase 1; AltName: Full=Protein EMBRYO DEFECTIVE 1276;	SubName: Full=Uncharacterized protein {ECO:0000313|EnsemblPlants:TRIAE_CS42_2DS_TGACv1_179516_AA0607730.1};	Acetyl-CoA acetyltransferase	GO:0005829,cytosol; GO:0005777,peroxisome; GO:0005886,plasma membrane; GO:0003985,acetyl-CoA C-acetyltransferase activity; GO:0046872,metal ion binding; GO:0006635,fatty acid beta-oxidation; GO:0008299,isoprenoid biosynthetic process; GO:0009846,pollen germination; GO:0009860,pollen tube growth; GO:0016125,sterol metabolic process	PF00108.23:Thiolase, N-terminal domain
gene:TraesCS7A02G068600	12.05	13.51	11.22	57.68	55.75	57.12	2.18148	2.46053e-126	4.4841e-124	up	--	gene:TraesCS7A02G068600	K00588 caffeoyl-CoA O-methyltransferase [EC:2.1.1.104] | (RefSeq) LOC109737569; tricin synthase 1-like (A)	ko00940: Phenylpropanoid biosynthesis; ko00941: Flavonoid biosynthesis; ko00945: Stilbenoid, diarylheptanoid and gingerol biosynthesis	predicted protein [Hordeum vulgare subsp. vulgare]	RecName: Full=Caffeoyl-CoA O-methyltransferase; EC=2.1.1.104; AltName: Full=Trans-caffeoyl-CoA 3-O-methyltransferase; Short=CCoAMT; Short=CCoAOMT;	SubName: Full=Uncharacterized protein {ECO:0000313|EnsemblPlants:TRIAE_CS42_U_TGACv1_642001_AA2109140.2};	O-methyltransferase	GO:0042409,caffeoyl-CoA O-methyltransferase activity; GO:0046872,metal ion binding; GO:0009809,lignin biosynthetic process	PF01596.17:O-methyltransferase
gene:TraesCS4D02G018000	0.35	0.19	0.26	17.41	18.01	16.41	5.99184	7.26328e-126	1.32017e-123	up	--	gene:TraesCS4D02G018000	K18647 acidic leucine-rich nuclear phosphoprotein 32 family member B | (RefSeq) LOC109766726; acidic leucine-rich nuclear phosphoprotein 32-related protein 2-like (A)	--	acidic leucine-rich nuclear phosphoprotein 32-related protein 2-like [Aegilops tauschii subsp. tauschii]	RecName: Full=Acidic leucine-rich nuclear phosphoprotein 32-related protein 2; AltName: Full=ANP32/acidic nuclear phosphoprotein-like protein 2;	SubName: Full=Uncharacterized protein {ECO:0000313|EnsemblPlants:TRIAE_CS42_4DS_TGACv1_361176_AA1162730.1};	Leucine-rich acidic nuclear protein	GO:0005634,nucleus; GO:0042393,histone binding; GO:0043486,histone exchange; GO:0006913,nucleocytoplasmic transport; GO:0006334,nucleosome assembly	PF12799.7:Leucine Rich repeats (2 copies)
gene:TraesCS7A02G454600	42.4	47.67	39.65	7.91	7.17	7.08	-2.58155	7.73701e-125	1.40256e-122	down	--	Early salt-stress induced 2-2 [Source:UniProtKB/TrEMBL%3BAcc:F1DPS1]	--	--	early salt-stress induced 2-2 [Triticum aestivum]	RecName: Full=Early nodulin-like protein 3; AltName: Full=Phytocyanin-like protein; Flags: Precursor;	SubName: Full=Early salt-stress induced 2-2 {ECO:0000313|EMBL:ADY11192.1, ECO:0000313|EnsemblPlants:TRIAE_CS42_7AL_TGACv1_557388_AA1780620.1};	--	GO:0031225,anchored component of membrane; GO:0046658,anchored component of plasma membrane; GO:0005886,plasma membrane; GO:0009506,plasmodesma; GO:0009055,electron transfer activity	PF02298.17:Plastocyanin-like domain
gene:TraesCS5B02G417400	62.53	63.86	68.1	188.9	180.72	193.37	1.5031	5.05164e-124	9.1335e-122	up	--	gene:TraesCS5B02G417400	K02694 photosystem I subunit III | (RefSeq) LOC109759396; photosystem I reaction center subunit III, chloroplastic (A)	ko00195: Photosynthesis	photosystem I reaction center subunit III, chloroplastic [Aegilops tauschii subsp. tauschii]	RecName: Full=Photosystem I reaction center subunit III, chloroplastic; AltName: Full=Light-harvesting complex I 17 kDa protein; AltName: Full=PSI-F; Flags: Precursor;	SubName: Full=Uncharacterized protein {ECO:0000313|EnsemblPlants:TRIAE_CS42_5BL_TGACv1_406270_AA1343390.1};	--	GO:0009543,chloroplast thylakoid lumen; GO:0009538,photosystem I reaction center; GO:0015979,photosynthesis	PF02507.15:Photosystem I reaction centre subunit III
gene:TraesCS7B02G443700	0.53	0.31	0.25	10.23	8.84	8.84	4.65425	9.09858e-124	1.64073e-121	up	--	gene:TraesCS7B02G443700	K17302 coatomer subunit beta' | (RefSeq) uncharacterized protein LOC109734052 (A)	--	uncharacterized protein LOC109734052 [Aegilops tauschii subsp. tauschii]	RecName: Full=Coatomer subunit beta'-1; AltName: Full=Beta'-coat protein 1; Short=Beta'-COP 1;	SubName: Full=Uncharacterized protein {ECO:0000313|EnsemblPlants:TRIAE_CS42_7BL_TGACv1_577710_AA1881540.1};	Vesicle coat complex COPI, beta' subunit	GO:0030126,COPI vesicle coat; GO:0000139,Golgi membrane; GO:0005198,structural molecule activity; GO:0006888,ER to Golgi vesicle-mediated transport; GO:0006891,intra-Golgi vesicle-mediated transport; GO:0006886,intracellular protein transport; GO:0006890,retrograde vesicle-mediated transport, Golgi to ER	PF00400.32:WD domain, G-beta repeat
gene:TraesCS5B02G442100	106.54	105.62	106.76	43.15	42.49	41.82	-1.35384	9.60704e-124	1.72788e-121	down	--	gene:TraesCS5B02G442100	K02930 large subunit ribosomal protein L4e | (RefSeq) LOC109772524; 60S ribosomal protein L4-1-like (A)	ko03010: Ribosome	60S ribosomal protein L4-1-like [Aegilops tauschii subsp. tauschii]	RecName: Full=60S ribosomal protein L4-1; Short=L1;	SubName: Full=Uncharacterized protein {ECO:0000313|EnsemblPlants:TRIAE_CS42_5BL_TGACv1_407197_AA1354300.1};	Ribosomal protein RPL1/RPL2/RL4L4	GO:0005618,cell wall; GO:0009507,chloroplast; GO:0005829,cytosol; GO:0022625,cytosolic large ribosomal subunit; GO:0022626,cytosolic ribosome; GO:0016020,membrane; GO:0005730,nucleolus; GO:0005886,plasma membrane; GO:0009506,plasmodesma; GO:0042788,polysomal ribosome; GO:0005773,vacuole; GO:0003729,mRNA binding; GO:0003735,structural constituent of ribosome; GO:0002181,cytoplasmic translation	PF00573.22:Ribosomal protein L4/L1 family
gene:TraesCS1B02G418800	20.55	22.08	19.03	1.04	1.27	0.88	-4.30718	1.55342e-123	2.78663e-121	down	--	gene:TraesCS1B02G418800	--	--	cell number regulator 2-like [Aegilops tauschii subsp. tauschii]	RecName: Full=Cell number regulator 2; AltName: Full=ZmCNR02;	SubName: Full=Uncharacterized protein {ECO:0000313|EnsemblPlants:TRIAE_CS42_1DL_TGACv1_063593_AA0228900.1};	--	GO:0016021,integral component of membrane; GO:0008285,negative regulation of cell proliferation	PF04749.17:PLAC8 family
gene:TraesCS6B02G056800	213.05	218.87	197	60.49	54.96	50.52	-1.953	2.17744e-123	3.89587e-121	down	--	gene:TraesCS6B02G056800	K03781 catalase [EC:1.11.1.6] | (RefSeq) LOC109735378; catalase isozyme 2 (A)	ko00380: Tryptophan metabolism; ko00630: Glyoxylate and dicarboxylate metabolism; ko01200: Carbon metabolism; ko04016: MAPK signaling pathway - plant; ko04146: Peroxisome	catalase isozyme 2 [Aegilops tauschii subsp. tauschii]	RecName: Full=Catalase isozyme 2; EC=1.11.1.6;	RecName: Full=Catalase {ECO:0000256|RuleBase:RU000498}; EC=1.11.1.6 {ECO:0000256|RuleBase:RU000498};	Catalase	GO:0009514,glyoxysome; GO:0004096,catalase activity; GO:0020037,heme binding; GO:0046872,metal ion binding; GO:0042744,hydrogen peroxide catabolic process; GO:0006979,response to oxidative stress	PF00199.19:Catalase
gene:TraesCS4B02G157700	0.19	0.08	0.13	13.78	15.02	15.12	6.73564	3.82516e-123	6.82617e-121	up	--	gene:TraesCS4B02G157700	K01739 cystathionine gamma-synthase [EC:2.5.1.48] | (RefSeq) LOC109773976; cystathionine gamma-synthase 1, chloroplastic isoform X1 (A)	ko00270: Cysteine and methionine metabolism; ko00450: Selenocompound metabolism; ko00920: Sulfur metabolism; ko01230: Biosynthesis of amino acids	cystathionine gamma-synthase 1, chloroplastic isoform X1 [Aegilops tauschii subsp. tauschii]	RecName: Full=Cystathionine gamma-synthase 1, chloroplastic {ECO:0000305}; Short=AtCGS1 {ECO:0000305}; EC=2.5.1.48 {ECO:0000269|PubMed:9531508}; AltName: Full=METHIONINE OVERACCUMULATION 1 {ECO:0000303|PubMed:10558994}; AltName: Full=O-succinylhomoserine (thiol)-lyase; Flags: Precursor;	SubName: Full=Uncharacterized protein {ECO:0000313|EnsemblPlants:TRIAE_CS42_U_TGACv1_640934_AA2079790.1};	Cystathionine beta-lyases/cystathionine gamma-synthases	GO:0009507,chloroplast; GO:0009570,chloroplast stroma; GO:0003962,cystathionine gamma-synthase activity; GO:0030170,pyridoxal phosphate binding; GO:0009086,methionine biosynthetic process; GO:0001887,selenium compound metabolic process	PF01053.20:Cys/Met metabolism PLP-dependent enzyme
gene:TraesCS7D02G009100	30.9	28.05	30.91	8.21	7.15	7.51	-2.00366	3.97414e-123	7.07367e-121	down	--	gene:TraesCS7D02G009100	K21351 sucrose:sucrose fructosyltransferase [EC:2.4.1.99] | (RefSeq) LOC109745827; sucrose:sucrose 1-fructosyltransferase-like (A)	--	6(G)-fructosyltransferase [Triticum urartu]	RecName: Full=Sucrose:sucrose 1-fructosyltransferase; EC=2.4.1.99; AltName: Full=Sucrose 1(F)-fructosyltransferase; AltName: Full=Sucrose:sucrose 1(F)-beta-D-fructosyltransferase; Flags: Precursor;	SubName: Full=Uncharacterized protein {ECO:0000313|EnsemblPlants:TRIAE_CS42_7DS_TGACv1_622623_AA2042790.1};	Beta-fructofuranosidase (invertase)	GO:0005773,vacuole; GO:0050306,sucrose 1F-fructosyltransferase activity; GO:0004575,sucrose alpha-glucosidase activity; GO:0005975,carbohydrate metabolic process	PF00251.20:Glycosyl hydrolases family 32 N-terminal domain
gene:TraesCS6D02G383300	2.02	1.67	1.43	26.13	26.65	24.06	3.87717	1.15213e-122	2.04541e-120	up	--	gene:TraesCS6D02G383300	K08504 blocked early in transport 1 | (RefSeq) LOC109757237; bet1-like SNARE 1-1 (A)	ko04130: SNARE interactions in vesicular transport	bet1-like SNARE 1-1 [Aegilops tauschii subsp. tauschii]	RecName: Full=Bet1-like SNARE 1-1; Short=AtBET11; AltName: Full=Bet1/Sft1-like SNARE 14a; Short=AtBS14a;	SubName: Full=Uncharacterized protein {ECO:0000313|EnsemblPlants:TRIAE_CS42_6AL_TGACv1_472548_AA1523450.1};	V-SNARE	GO:0005789,endoplasmic reticulum membrane; GO:0000139,Golgi membrane; GO:0016021,integral component of membrane; GO:0005634,nucleus; GO:0005886,plasma membrane; GO:0015031,protein transport; GO:0016192,vesicle-mediated transport	PF05739.19:SNARE domain
novel.6016	3.37862	2.89077	2.90977	0.450118	0.600193	0.484161	-2.60965	1.41186e-122	2.50005e-120	down	--	--	K10590 E3 ubiquitin-protein ligase TRIP12 [EC:2.3.2.26] | (RefSeq) LOC109778849; E3 ubiquitin-protein ligase UPL3-like (A)	ko04120: Ubiquitin mediated proteolysis	E3 ubiquitin-protein ligase UPL3 [Triticum urartu]	RecName: Full=E3 ubiquitin-protein ligase UPL3; Short=Ubiquitin-protein ligase 3; EC=2.3.2.26; AltName: Full=HECT ubiquitin-protein ligase 3; AltName: Full=HECT-type E3 ubiquitin transferase UPL3; AltName: Full=Protein KAKTUS;	SubName: Full=Uncharacterized protein {ECO:0000313|EnsemblPlants:TRIAE_CS42_6BL_TGACv1_499546_AA1585510.1};	Putative ubiquitin fusion degradation protein	GO:0005737,cytoplasm; GO:0005886,plasma membrane; GO:0061630,ubiquitin protein ligase activity; GO:0004842,ubiquitin-protein transferase activity; GO:0042023,DNA endoreduplication; GO:0010091,trichome branching	--
gene:TraesCS4A02G127700	0.17	0.14	0.23	14.31	16.86	14.88	6.38736	1.59849e-122	2.82325e-120	up	--	gene:TraesCS4A02G127700	K20367 endoplasmic reticulum-Golgi intermediate compartment protein 3 | (RefSeq) LOC109760044; endoplasmic reticulum-Golgi intermediate compartment protein 3-like isoform X1 (A)	--	endoplasmic reticulum-Golgi intermediate compartment protein 3-like isoform X2 [Aegilops tauschii subsp. tauschii]	RecName: Full=Protein disulfide-isomerase 5-4; Short=AtPDIL5-4; AltName: Full=Protein disulfide-isomerase 7; Short=PDI7; AltName: Full=Protein disulfide-isomerase 8-2; Short=AtPDIL8-2; Flags: Precursor;	SubName: Full=Uncharacterized protein {ECO:0000313|EnsemblPlants:TRIAE_CS42_4AS_TGACv1_306460_AA1008490.2};	COPII vesicle protein	GO:0005623,cell; GO:0016021,integral component of membrane; GO:0045454,cell redox homeostasis	PF07970.12:Endoplasmic reticulum vesicle transporter
gene:TraesCS5A02G248500	99.55	108.9	103.78	15.42	15.72	20.78	-2.61943	1.84285e-122	3.24648e-120	down	--	gene:TraesCS5A02G248500	--	--	mavicyanin-like [Aegilops tauschii subsp. tauschii]	RecName: Full=Blue copper protein; Flags: Precursor;	SubName: Full=Uncharacterized protein {ECO:0000313|EnsemblPlants:TRIAE_CS42_5AL_TGACv1_379889_AA1257020.1};	--	GO:0009055,electron transfer activity; GO:0046872,metal ion binding	PF02298.17:Plastocyanin-like domain
gene:TraesCS7A02G009500	36.8	34.41	35.55	11.62	11.76	11.08	-1.66186	4.19164e-122	7.36538e-120	down	--	gene:TraesCS7A02G009500	K21351 sucrose:sucrose fructosyltransferase [EC:2.4.1.99] | (RefSeq) LOC109745827; sucrose:sucrose 1-fructosyltransferase-like (A)	--	6(G)-fructosyltransferase [Triticum urartu]	RecName: Full=Sucrose:sucrose 1-fructosyltransferase; EC=2.4.1.99; AltName: Full=Sucrose 1(F)-fructosyltransferase; AltName: Full=Sucrose:sucrose 1(F)-beta-D-fructosyltransferase; Flags: Precursor;	SubName: Full=Uncharacterized protein {ECO:0000313|EnsemblPlants:TRIAE_CS42_7AS_TGACv1_571086_AA1844330.1};	Beta-fructofuranosidase (invertase)	GO:0005773,vacuole; GO:0050306,sucrose 1F-fructosyltransferase activity; GO:0004575,sucrose alpha-glucosidase activity; GO:0005975,carbohydrate metabolic process	PF00251.20:Glycosyl hydrolases family 32 N-terminal domain
gene:TraesCS6B02G122100	6.58	6.13	7.06	31.67	29.76	33.68	2.23687	5.51478e-122	9.66563e-120	up	--	gene:TraesCS6B02G122100	K22683 aspartyl protease family protein [EC:3.4.23.-] | (RefSeq) LOC109783533; aspartyl protease family protein 2-like (A)	--	aspartic proteinase Asp1-like [Aegilops tauschii subsp. tauschii]	RecName: Full=Aspartic proteinase Asp1; Short=OSAP1; Short=OsAsp1; EC=3.4.23.-; AltName: Full=Nucellin-like protein; Flags: Precursor;	SubName: Full=Uncharacterized protein {ECO:0000313|EnsemblPlants:TRIAE_CS42_6BS_TGACv1_515148_AA1667670.1};	Aspartyl protease	GO:0004190,aspartic-type endopeptidase activity	PF14543.6:Xylanase inhibitor N-terminal
novel.16143	0.715117	0.597563	0.812277	3.6442	3.96611	3.81472	2.39364	6.37368e-122	1.11426e-119	up	--	--	K00012 UDPglucose 6-dehydrogenase [EC:1.1.1.22] | (RefSeq) UDP-glucose 6-dehydrogenase 4 (A)	ko00040: Pentose and glucuronate interconversions; ko00053: Ascorbate and aldarate metabolism; ko00520: Amino sugar and nucleotide sugar metabolism	PREDICTED: UDP-glucose 6-dehydrogenase 4 [Brachypodium distachyon]	RecName: Full=UDP-glucose 6-dehydrogenase 5; Short=UDP-Glc dehydrogenase 5; Short=UDP-GlcDH 5; Short=UDPGDH 5; EC=1.1.1.22; AltName: Full=Os-UGD5;	RecName: Full=UDP-glucose 6-dehydrogenase {ECO:0000256|PIRNR:PIRNR000124}; EC=1.1.1.22 {ECO:0000256|PIRNR:PIRNR000124};	UDP-glucose/GDP-mannose dehydrogenase	GO:0005829,cytosol; GO:0005634,nucleus; GO:0051287,NAD binding; GO:0003979,UDP-glucose 6-dehydrogenase activity; GO:0006024,glycosaminoglycan biosynthetic process; GO:0006065,UDP-glucuronate biosynthetic process	PF03721.14:UDP-glucose/GDP-mannose dehydrogenase family, NAD binding domain
novel.3682	5.83389	5.65411	5.40915	21.1649	19.6419	20.0969	1.81807	8.40833e-122	1.46623e-119	up	--	--	--	--	heavy metal-associated isoprenylated plant protein 39-like [Aegilops tauschii subsp. tauschii]	--	SubName: Full=Uncharacterized protein {ECO:0000313|EnsemblPlants:TRIAE_CS42_2AL_TGACv1_093902_AA0289000.2};	--	--	--
gene:TraesCS2B02G311900	34.64	35.73	31.99	110.53	112.94	105.03	1.65063	2.01356e-121	3.50232e-119	up	--	gene:TraesCS2B02G311900	K01193 beta-fructofuranosidase [EC:3.2.1.26] | (RefSeq) LOC109768573; beta-fructofuranosidase, insoluble isoenzyme 2-like (A)	ko00052: Galactose metabolism; ko00500: Starch and sucrose metabolism	beta-fructofuranosidase, insoluble isoenzyme 2-like [Aegilops tauschii subsp. tauschii]	RecName: Full=Beta-fructofuranosidase, insoluble isoenzyme 2; EC=3.2.1.26; AltName: Full=Cell wall beta-fructosidase 2; AltName: Full=Invertase 2; AltName: Full=OsCIN2; AltName: Full=Sucrose hydrolase 2; Flags: Precursor;	SubName: Full=Uncharacterized protein {ECO:0000313|EnsemblPlants:TRIAE_CS42_2BL_TGACv1_133066_AA0441180.1};	Beta-fructofuranosidase (invertase)	GO:0048046,apoplast; GO:0005618,cell wall; GO:0004575,sucrose alpha-glucosidase activity; GO:0005975,carbohydrate metabolic process; GO:0052576,carbohydrate storage; GO:0042742,defense response to bacterium; GO:0050832,defense response to fungus	PF00251.20:Glycosyl hydrolases family 32 N-terminal domain
novel.1906	0	0.022901	0.020365	15.4823	16.3146	18.1968	9.97541	2.22751e-121	3.86468e-119	up	--	--	--	--	--	--	SubName: Full=Uncharacterized protein {ECO:0000313|EnsemblPlants:TRIAE_CS42_1BL_TGACv1_037786_AA0147730.1};	--	--	--
gene:TraesCS4D02G325100	46.43	55.79	59.68	0.39	0.44	0.73	-6.72529	4.51572e-121	7.81493e-119	down	--	gene:TraesCS4D02G325100	--	--	alpha-amylase/trypsin inhibitor CM3 [Aegilops tauschii subsp. tauschii]	RecName: Full=Alpha-amylase/trypsin inhibitor CM3; AltName: Full=Chloroform/methanol-soluble protein CM3; Flags: Precursor;	SubName: Full=Alpha amylase inhibitor protein {ECO:0000313|EMBL:AAR10959.1};	--	GO:0005576,extracellular region; GO:0015066,alpha-amylase inhibitor activity; GO:0004867,serine-type endopeptidase inhibitor activity	PF00234.22:Protease inhibitor/seed storage/LTP family
novel.6611	14.9584	13.8183	15.4386	3.82572	4.21265	4.40467	-1.85992	5.90245e-121	1.01891e-118	down	--	--	--	--	hypothetical protein TRIUR3_06077 [Triticum urartu]	--	SubName: Full=Uncharacterized protein {ECO:0000313|EnsemblPlants:TRIAE_CS42_3AL_TGACv1_193717_AA0618350.2};	--	--	PF12274.8:Protein of unknown function (DUF3615)
gene:TraesCS7D02G029100	14.48	15.29	14.16	1.41	1.6	1.71	-3.25095	6.25519e-121	1.0771e-118	down	--	gene:TraesCS7D02G029100	K01244 5'-methylthioadenosine nucleosidase [EC:3.2.2.16] | (RefSeq) LOC109770233; 5'-methylthioadenosine/S-adenosylhomocysteine nucleosidase 2-like (A)	ko00270: Cysteine and methionine metabolism	5'-methylthioadenosine/S-adenosylhomocysteine nucleosidase 2-like [Aegilops tauschii subsp. tauschii]	RecName: Full=5'-methylthioadenosine/S-adenosylhomocysteine nucleosidase 2; Short=AtMTN2; EC=3.2.2.9; AltName: Full=5'-methylthioadenosine nucleosidase; Short=MTA nucleosidase; AltName: Full=MTA/SAH nucleosidase 2; Short=AtMTAN2; AltName: Full=S-adenosylhomocysteine nucleosidase; Short=AdoHcy nucleosidase; Short=SAH nucleosidase; Short=SRH nucleosidase;	SubName: Full=Uncharacterized protein {ECO:0000313|EnsemblPlants:TRIAE_CS42_7DS_TGACv1_621725_AA2024390.1};	--	GO:0008782,adenosylhomocysteine nucleosidase activity; GO:0008930,methylthioadenosine nucleosidase activity; GO:0019509,L-methionine salvage from methylthioadenosine; GO:0009116,nucleoside metabolic process; GO:0010087,phloem or xylem histogenesis; GO:0000003,reproduction	PF01048.20:Phosphorylase superfamily
gene:TraesCS2D02G516300	0.63	0.7	0.54	9.1	9.62	10.04	3.91346	1.2248e-120	2.10374e-118	up	--	gene:TraesCS2D02G516300	K10882 crossover junction endonuclease EME1 [EC:3.1.22.-] | (RefSeq) LOC109786011; crossover junction endonuclease EME1-like (A)	ko03440: Homologous recombination	crossover junction endonuclease EME1-like [Aegilops tauschii subsp. tauschii]	RecName: Full=Crossover junction endonuclease EME1; EC=3.1.22.-; AltName: Full=Essential meiotic endonuclease 1; Short=OsEME1;	SubName: Full=Uncharacterized protein {ECO:0000313|EnsemblPlants:TRIAE_CS42_2DL_TGACv1_158012_AA0506030.1};	--	GO:0048476,Holliday junction resolvase complex; GO:0005634,nucleus; GO:0003677,DNA binding; GO:0004519,endonuclease activity; GO:0046872,metal ion binding; GO:0051301,cell division; GO:0006310,DNA recombination; GO:0006281,DNA repair; GO:0051321,meiotic cell cycle; GO:0010332,response to gamma radiation; GO:0009644,response to high light intensity; GO:0009411,response to UV	PF02732.15:ERCC4 domain
gene:TraesCS6B02G453800	0.74	0.63	0.95	10.88	9.97	10.24	3.7133	1.31285e-120	2.24937e-118	up	--	gene:TraesCS6B02G453800	--	--	hypothetical protein TRIUR3_14505 [Triticum urartu]	RecName: Full=Putative F-box protein At1g67390;	SubName: Full=Uncharacterized protein {ECO:0000313|EnsemblPlants:TRIAE_CS42_6BL_TGACv1_499849_AA1593120.1};	--	--	PF00646.33:F-box domain
novel.3631	0.883376	0.80732	1.12623	5.81305	6.44301	5.85656	2.64976	1.59414e-120	2.72451e-118	up	--	--	--	--	--	--	--	--	--	--
gene:TraesCS2A02G012700	28.05	24.59	31.04	4.14	4.22	4.27	-2.75708	4.7417e-120	8.08383e-118	down	--	gene:TraesCS2A02G012700	K12606 CCR4-NOT transcription complex subunit 9 | (RefSeq) LOC109749733; cell differentiation protein RCD1 homolog (A)	ko03018: RNA degradation	cell differentiation protein RCD1 homolog [Aegilops tauschii subsp. tauschii]	--	SubName: Full=Uncharacterized protein {ECO:0000313|EnsemblPlants:TRIAE_CS42_2DS_TGACv1_178538_AA0597290.1};	Protein involved in cell differentiation/sexual development	--	PF04078.13:Cell differentiation family, Rcd1-like
gene:TraesCS4B02G231000	22.65	22.01	24.24	1.69	1.57	1.77	-3.80661	5.57049e-120	9.47328e-118	down	--	gene:TraesCS4B02G231000	--	--	uncharacterized protein LOC109784548 [Aegilops tauschii subsp. tauschii]	--	SubName: Full=Uncharacterized protein {ECO:0000313|EnsemblPlants:TRIAE_CS42_4BL_TGACv1_321811_AA1065770.1};	--	--	--
gene:TraesCS1A02G348200	6.77	7.13	5.73	0.27	0.22	0.16	-4.93658	5.81119e-120	9.85821e-118	down	--	gene:TraesCS1A02G348200	--	--	uncharacterized protein LOC109772375 [Aegilops tauschii subsp. tauschii]	--	SubName: Full=Uncharacterized protein {ECO:0000313|EnsemblPlants:TRIAE_CS42_1AL_TGACv1_001592_AA0032570.2};	--	GO:0003676,nucleic acid binding; GO:0008270,zinc ion binding	PF12874.7:Zinc-finger of C2H2 type
novel.2728	0.0202527	0.0404548	0.0650794	4.30692	3.26598	3.54107	6.40071	5.94047e-120	1.00527e-117	up	--	--	K05350 beta-glucosidase [EC:3.2.1.21] | (RefSeq) LOC109759723; beta-glucosidase 16-like isoform X1 (A)	ko00460: Cyanoamino acid metabolism; ko00500: Starch and sucrose metabolism; ko00940: Phenylpropanoid biosynthesis	PREDICTED: uncharacterized protein LOC104584065 [Brachypodium distachyon]	RecName: Full=Beta-glucosidase 16; Short=Os4bglu16; EC=3.2.1.21; Flags: Precursor;	SubName: Full=Uncharacterized protein {ECO:0000313|EnsemblPlants:TRIAE_CS42_3AL_TGACv1_197405_AA0666170.1};	FOG: Reverse transcriptase	GO:0008422,beta-glucosidase activity; GO:0102483,scopolin beta-glucosidase activity; GO:0005975,carbohydrate metabolic process; GO:1901657,glycosyl compound metabolic process	PF13966.6:zinc-binding in reverse transcriptase
gene:TraesCS7B02G417700	125.54	126.22	133.14	47.79	47.4	48.28	-1.45436	9.22149e-120	1.55667e-117	down	--	gene:TraesCS7B02G417700	--	--	alpha-amylase/trypsin inhibitor-like [Aegilops tauschii subsp. tauschii]	RecName: Full=Thaumatin-like protein; AltName: Allergen=Act d 2; Flags: Precursor;	SubName: Full=Uncharacterized protein {ECO:0000313|EnsemblPlants:TRIAE_CS42_7BL_TGACv1_579704_AA1909440.1};	--	GO:0005576,extracellular region; GO:0050832,defense response to fungus; GO:0031640,killing of cells of other organism	PF00314.17:Thaumatin family
novel.9970	10.0792	11.1171	10.0767	39.0645	36.1582	34.8477	1.78313	1.46078e-119	2.45988e-117	up	--	--	--	--	BAG family molecular chaperone regulator 7 [Aegilops tauschii subsp. tauschii]	RecName: Full=BAG family molecular chaperone regulator 7; AltName: Full=Bcl-2-associated athanogene 7;	SubName: Full=Uncharacterized protein {ECO:0000313|EnsemblPlants:TRIAE_CS42_7AS_TGACv1_569809_AA1824500.1};	--	GO:0005783,endoplasmic reticulum; GO:0005886,plasma membrane; GO:0009506,plasmodesma; GO:0005516,calmodulin binding; GO:0051087,chaperone binding; GO:0070417,cellular response to cold; GO:0034605,cellular response to heat; GO:0034620,cellular response to unfolded protein; GO:0006457,protein folding; GO:0043207,response to external biotic stimulus	--
gene:TraesCS4A02G075100	17.48	18.03	20.05	0.77	0.99	1.08	-4.3181	8.25667e-119	1.38698e-116	down	--	gene:TraesCS4A02G075100	--	--	uncharacterized protein LOC109784548 [Aegilops tauschii subsp. tauschii]	--	SubName: Full=Uncharacterized protein {ECO:0000313|EnsemblPlants:TRIAE_CS42_4AS_TGACv1_306547_AA1009970.1};	--	--	--
gene:TraesCS2B02G544300	65.56	64.78	70.34	17.64	15.52	15.99	-2.05948	9.07484e-119	1.5207e-116	down	--	gene:TraesCS2B02G544300	--	--	predicted protein [Hordeum vulgare subsp. vulgare]	--	SubName: Full=Uncharacterized protein {ECO:0000313|EnsemblPlants:TRIAE_CS42_2BL_TGACv1_129511_AA0386530.3};	--	GO:0016021,integral component of membrane	--
gene:TraesCS2D02G521500	1.01	1.03	0.87	10.09	10.14	10.03	3.34887	9.43723e-119	1.57758e-116	up	--	Glutamyl-tRNA(Gln) amidotransferase subunit A%2C chloroplastic/mitochondrial [Source:UniProtKB/TrEMBL%3BAcc:A0A1D5UMA6]	K02433 aspartyl-tRNA(Asn)/glutamyl-tRNA(Gln) amidotransferase subunit A [EC:6.3.5.6 6.3.5.7] | (RefSeq) LOC109782250; glutamyl-tRNA(Gln) amidotransferase subunit A, chloroplastic/mitochondrial (A)	ko00970: Aminoacyl-tRNA biosynthesis	glutamyl-tRNA(Gln) amidotransferase subunit A, chloroplastic/mitochondrial [Aegilops tauschii subsp. tauschii]	RecName: Full=Glutamyl-tRNA(Gln) amidotransferase subunit A, chloroplastic/mitochondrial {ECO:0000255|HAMAP-Rule:MF_03150}; Short=Glu-AdT subunit A {ECO:0000255|HAMAP-Rule:MF_03150}; EC=6.3.5.7 {ECO:0000255|HAMAP-Rule:MF_03150};	RecName: Full=Glutamyl-tRNA(Gln) amidotransferase subunit A, chloroplastic/mitochondrial {ECO:0000256|HAMAP-Rule:MF_03150}; Short=Glu-AdT subunit A {ECO:0000256|HAMAP-Rule:MF_03150}; EC=6.3.5.7 {ECO:0000256|HAMAP-Rule:MF_03150};	Amidases	GO:0009570,chloroplast stroma; GO:0030956,glutamyl-tRNA(Gln) amidotransferase complex; GO:0005739,mitochondrion; GO:0004040,amidase activity; GO:0005524,ATP binding; GO:0050567,glutaminyl-tRNA synthase (glutamine-hydrolyzing) activity; GO:0006412,translation	PF01425.21:Amidase
gene:TraesCS3B02G302100	4.47	3.14	3.48	29.14	28.1	26.02	2.87896	1.30146e-118	2.17031e-116	up	--	gene:TraesCS3B02G302100	K14846 ribosome production factor 1 | (RefSeq) LOC109735039; ribosome production factor 1 (A)	--	unnamed protein product [Triticum aestivum]	--	SubName: Full=Uncharacterized protein {ECO:0000313|EnsemblPlants:TRIAE_CS42_3B_TGACv1_224050_AA0791590.1};	Ribosome biogenesis protein RPF1, contains IMP4 domain	--	PF04427.18:Brix domain
novel.13541	3.35077	2.73635	3.36069	0.20059	0.184329	0.250257	-3.91294	1.45572e-118	2.42168e-116	down	--	--	K07407 alpha-galactosidase [EC:3.2.1.22] | (RefSeq) alpha-galactosidase-like isoform X1 (A)	ko00052: Galactose metabolism; ko00561: Glycerolipid metabolism; ko00600: Sphingolipid metabolism; ko00603: Glycosphingolipid biosynthesis - globo and isoglobo series	alpha-galactosidase, partial [Hordeum vulgare subsp. vulgare]	RecName: Full=Alpha-galactosidase; EC=3.2.1.22; AltName: Full=Alpha-D-galactoside galactohydrolase; AltName: Full=Melibiase; Flags: Precursor;	RecName: Full=Alpha-galactosidase {ECO:0000256|RuleBase:RU361168}; EC=3.2.1.22 {ECO:0000256|RuleBase:RU361168}; AltName: Full=Melibiase {ECO:0000256|RuleBase:RU361168};	Alpha-D-galactosidase (melibiase)	GO:0052692,raffinose alpha-galactosidase activity; GO:0005975,carbohydrate metabolic process	PF17801.1:Alpha galactosidase C-terminal beta sandwich domain
novel.4470	1.54772	1.34771	1.37951	0.0882647	0.128558	0.132924	-3.63464	1.71726e-118	2.84987e-116	down	--	--	--	--	uncharacterized protein LOC109763273 [Aegilops tauschii subsp. tauschii]	RecName: Full=B2 protein;	SubName: Full=Uncharacterized protein {ECO:0000313|EnsemblPlants:TRIAE_CS42_5BL_TGACv1_406243_AA1342820.2};	--	--	--
gene:TraesCS7A02G317400	15.66	15.5	15.15	1.85	2.59	2.21	-2.83162	5.3027e-118	8.77884e-116	down	--	gene:TraesCS7A02G317400	--	--	predicted protein [Hordeum vulgare subsp. vulgare]	RecName: Full=Protein IQ-DOMAIN 14;	SubName: Full=Uncharacterized protein {ECO:0000313|EnsemblPlants:TRIAE_CS42_7AL_TGACv1_560560_AA1802410.1};	--	--	PF13178.6:Protein of unknown function (DUF4005)
novel.8834	2.43192	2.77797	2.88	0.155323	0.060131	0.0959448	-4.6914	5.95229e-118	9.83058e-116	down	--	--	K00784 ribonuclease Z [EC:3.1.26.11] | (RefSeq) ribonuclease Z, chloroplastic (A)	ko03013: RNA transport	hypothetical protein TRIUR3_05959 [Triticum urartu]	RecName: Full=tRNase Z TRZ2, chloroplastic {ECO:0000303|PubMed:16336119}; EC=3.1.26.11 {ECO:0000269|PubMed:12032089}; AltName: Full=Chloroplast ribonuclease Z {ECO:0000303|PubMed:12032089}; Short=Chloroplast RNase Z {ECO:0000303|PubMed:12032089}; AltName: Full=Short tRNase Z 2 {ECO:0000303|PubMed:16336119}; AltName: Full=Zinc phosphodiesterase CPZ {ECO:0000303|PubMed:12032089}; AltName: Full=tRNA…	SubName: Full=Uncharacterized protein {ECO:0000313|EnsemblPlants:TRIAE_CS42_6BS_TGACv1_514564_AA1661640.1};	--	GO:0009507,chloroplast; GO:0042781,3'-tRNA processing endoribonuclease activity; GO:0046872,metal ion binding; GO:0042780,tRNA 3'-end processing; GO:0008033,tRNA processing	--
novel.7081	11.1122	12.3402	12.7217	0.979959	1.20989	0.73582	-3.65776	6.80425e-118	1.12107e-115	down	--	--	--	--	--	--	--	--	--	--
gene:TraesCS1A02G366600	41.08	35.9	45.58	5.94	5.06	5.43	-2.92762	2.77126e-117	4.55501e-115	down	--	gene:TraesCS1A02G366600	--	--	hypothetical protein TRIUR3_16780 [Triticum urartu]	--	SubName: Full=Uncharacterized protein {ECO:0000313|EnsemblPlants:TRIAE_CS42_1AL_TGACv1_001173_AA0026520.1};	--	GO:0004857,enzyme inhibitor activity	PF04043.15:Plant invertase/pectin methylesterase inhibitor
gene:TraesCS1B02G434000	148.67	150.32	144.89	353.29	348.64	355.07	1.22072	3.14557e-117	5.15791e-115	up	--	gene:TraesCS1B02G434000	K08245 phytepsin [EC:3.4.23.40] | (RefSeq) LOC109761984; phytepsin (A)	--	phytepsin [Aegilops tauschii subsp. tauschii]	RecName: Full=Phytepsin; EC=3.4.23.40; AltName: Full=Aspartic proteinase; Contains: RecName: Full=Phytepsin 32 kDa subunit; Contains: RecName: Full=Phytepsin 29 kDa subunit; Contains: RecName: Full=Phytepsin 16 kDa subunit; Contains: RecName: Full=Phytepsin 11 kDa subunit; Flags: Precursor;	SubName: Full=Uncharacterized protein {ECO:0000313|EnsemblPlants:TRIAE_CS42_1BL_TGACv1_032768_AA0133960.2};	Aspartyl protease	GO:0005773,vacuole; GO:0004190,aspartic-type endopeptidase activity; GO:0006629,lipid metabolic process	PF00026.23:Eukaryotic aspartyl protease
novel.15998	0.33059	0.329504	0.331682	1.84324	1.88573	1.80482	2.44412	3.59736e-117	5.88469e-115	up	--	--	--	--	protein FAR1-RELATED SEQUENCE 5-like [Aegilops tauschii subsp. tauschii]	--	SubName: Full=Uncharacterized protein {ECO:0000313|EnsemblPlants:TRIAE_CS42_2BS_TGACv1_146113_AA0455470.1};	--	GO:0008270,zinc ion binding; GO:0006355,regulation of transcription, DNA-templated	--
gene:TraesCS6B02G469000	0.36	0.44	0.3	8.58	8.37	7.93	4.46859	4.30961e-117	7.03305e-115	up	--	gene:TraesCS6B02G469000	--	--	uncharacterized protein LOC109752694 [Aegilops tauschii subsp. tauschii]	--	SubName: Full=Uncharacterized protein {ECO:0000313|EnsemblPlants:TRIAE_CS42_6DL_TGACv1_526361_AA1680530.1};	--	--	PF18504.1:Csm1 N-terminal domain
novel.574	0.341342	0.274751	0.219774	2.7621	3.13262	2.81895	3.34237	6.09964e-117	9.93071e-115	up	--	--	K22696 protein-lysine N-methyltransferase EEF2KMT [EC:2.1.1.-] | (RefSeq) uncharacterized protein LOC108202480 isoform X1 (A)	--	uncharacterized protein LOC109753120 [Aegilops tauschii subsp. tauschii]	RecName: Full=ATPase 10, plasma membrane-type; EC=3.6.3.6; AltName: Full=Proton pump 10;	SubName: Full=Uncharacterized protein {ECO:0000313|EnsemblPlants:TRIAE_CS42_2BL_TGACv1_130867_AA0419050.1};	Plasma membrane H+-transporting ATPase	GO:0009507,chloroplast; GO:0016021,integral component of membrane; GO:0009705,plant-type vacuole membrane; GO:0009506,plasmodesma; GO:0005524,ATP binding; GO:0015662,ATPase activity, coupled to transmembrane movement of ions, phosphorylative mechanism; GO:0019829,cation-transporting ATPase activity; GO:0008553,proton-exporting ATPase activity, phosphorylative mechanism; GO:0046872,metal ion bindi…	PF13358.6:DDE superfamily endonuclease
gene:TraesCS6B02G455500	21.22	19.92	23.46	1.12	0.75	1.01	-4.51554	7.89609e-117	1.28251e-114	down	--	gene:TraesCS6B02G455500	--	--	uncharacterized protein LOC109785957 [Aegilops tauschii subsp. tauschii]	--	SubName: Full=Uncharacterized protein {ECO:0000313|EnsemblPlants:TRIAE_CS42_6BL_TGACv1_501430_AA1617450.1};	--	--	--
gene:TraesCS5A02G017900	122.97	122.28	124.08	47.2	48.41	46.61	-1.40757	1.15978e-116	1.8793e-114	down	--	Thaumatin-like protein [Source:UniProtKB/TrEMBL%3BAcc:Q8S4P7]	--	--	thaumatin-like protein [Triticum aestivum]	RecName: Full=Thaumatin-like protein; AltName: Allergen=Act d 2; Flags: Precursor;	SubName: Full=Thaumatin-like protein {ECO:0000313|EMBL:AAM15877.1, ECO:0000313|EnsemblPlants:TRIAE_CS42_5AS_TGACv1_395368_AA1282940.1};	--	GO:0005576,extracellular region; GO:0050832,defense response to fungus; GO:0031640,killing of cells of other organism	PF00314.17:Thaumatin family
novel.4370	5.24023	4.57546	5.03693	0.800485	0.993809	0.812628	-2.53796	1.26279e-116	2.04142e-114	down	--	--	K12349 neutral ceramidase [EC:3.5.1.23] | (RefSeq) neutral ceramidase-like (A)	ko00600: Sphingolipid metabolism	retrotransposon protein, putative, Ty3-gypsy subclass [Oryza sativa Japonica Group]	--	SubName: Full=Uncharacterized protein {ECO:0000313|EnsemblPlants:BRADI2G40377.1};	FOG: Transposon-encoded proteins with TYA, reverse transcriptase, integrase domains in various combinations	GO:0004190,aspartic-type endopeptidase activity; GO:0003676,nucleic acid binding; GO:0008270,zinc ion binding; GO:0015074,DNA integration	PF00665.26:Integrase core domain
novel.3463	13.2103	13.0215	14.1424	1.62946	1.37282	2.10173	-3.01208	1.51609e-116	2.44514e-114	down	--	--	--	--	hypothetical protein TRIUR3_20292 [Triticum urartu]	--	SubName: Full=Uncharacterized protein {ECO:0000313|EMBL:EMS61263.1, ECO:0000313|EnsemblPlants:TRIUR3_20292-P1};	--	--	--
gene:TraesCS1D02G403100	11.33	12.24	12.54	1.34	1.14	1.34	-3.27125	2.47038e-116	3.97489e-114	down	--	gene:TraesCS1D02G403100	K16085 9beta-pimara-7,15-diene oxidase [EC:1.14.14.111] | (RefSeq) LOC109773970; cytochrome P450 99A2-like (A)	ko00904: Diterpenoid biosynthesis	premnaspirodiene oxygenase-like [Aegilops tauschii subsp. tauschii]	RecName: Full=Cytochrome P450 71D7; EC=1.14.-.-;	SubName: Full=Uncharacterized protein {ECO:0000313|EnsemblPlants:TRIAE_CS42_1DL_TGACv1_063686_AA0229870.1};	Cytochrome P450 CYP2 subfamily	GO:0020037,heme binding; GO:0005506,iron ion binding; GO:0004497,monooxygenase activity; GO:0016705,oxidoreductase activity, acting on paired donors, with incorporation or reduction of molecular oxygen	PF00067.22:Cytochrome P450
gene:TraesCS1B02G384400	41.07	39.99	46.13	7.92	7.66	7.83	-2.47196	3.50693e-116	5.62953e-114	down	--	gene:TraesCS1B02G384400	--	--	hypothetical protein TRIUR3_16780 [Triticum urartu]	--	SubName: Full=Uncharacterized protein {ECO:0000313|EnsemblPlants:TRIAE_CS42_1BL_TGACv1_033105_AA0137080.1};	--	GO:0004857,enzyme inhibitor activity	PF04043.15:Plant invertase/pectin methylesterase inhibitor
novel.9244	0.29485	0.314427	0.147722	4.82684	5.83551	5.77489	4.40052	3.78864e-116	6.06757e-114	up	--	--	--	--	--	--	SubName: Full=Uncharacterized protein {ECO:0000313|EnsemblPlants:TRIAE_CS42_1DS_TGACv1_080102_AA0239150.10};	--	GO:0051015,actin filament binding; GO:0007015,actin filament organization	--
gene:TraesCS3D02G015700	5.61	5.46	4.79	31.76	30.31	28.49	2.48379	5.6388e-116	9.00963e-114	up	--	gene:TraesCS3D02G015700	K04506 E3 ubiquitin-protein ligase SIAH1 [EC:2.3.2.27] | (RefSeq) LOC109738395; E3 ubiquitin-protein ligase SINA-like 10 (A)	ko04120: Ubiquitin mediated proteolysis	E3 ubiquitin-protein ligase SINA-like 10 [Aegilops tauschii subsp. tauschii]	RecName: Full=E3 ubiquitin-protein ligase SINA-like 10; EC=2.3.2.27; AltName: Full=RING-type E3 ubiquitin transferase SINA-like 10 {ECO:0000305}; AltName: Full=Seven in absentia-like protein 10;	SubName: Full=Uncharacterized protein {ECO:0000313|EnsemblPlants:TRIAE_CS42_U_TGACv1_643438_AA2131990.1};	Zn finger protein	GO:0005634,nucleus; GO:0061630,ubiquitin protein ligase activity; GO:0008270,zinc ion binding; GO:0007275,multicellular organism development; GO:0006511,ubiquitin-dependent protein catabolic process	PF03145.16:Seven in absentia protein family
gene:TraesCS5A02G208900	15.4	12.43	13.16	1.04	1.23	1.28	-3.55523	5.70665e-116	9.09687e-114	down	--	gene:TraesCS5A02G208900	K01267 aspartyl aminopeptidase [EC:3.4.11.21] | (RefSeq) LOC109756864; probable aspartyl aminopeptidase (A)	--	probable aspartyl aminopeptidase [Aegilops tauschii subsp. tauschii]	RecName: Full=Probable aspartyl aminopeptidase; EC=3.4.11.21;	SubName: Full=Uncharacterized protein {ECO:0000313|EnsemblPlants:TRIAE_CS42_5AL_TGACv1_374321_AA1196890.1};	Aminopeptidase I zinc metalloprotease (M18)	GO:0005737,cytoplasm; GO:0004177,aminopeptidase activity; GO:0008237,metallopeptidase activity; GO:0008270,zinc ion binding	PF02127.15:Aminopeptidase I zinc metalloprotease (M18)
gene:TraesCS5D02G438800	4.56	4.22	4.12	18.41	18.33	17.75	2.04799	6.51488e-116	1.03612e-113	up	--	gene:TraesCS5D02G438800	K02218 casein kinase 1 [EC:2.7.11.1] | (RefSeq) LOC109763890; casein kinase 1-like protein 2 isoform X1 (A)	--	casein kinase 1-like protein HD16 [Aegilops tauschii subsp. tauschii]	RecName: Full=Casein kinase 1-like protein HD16 {ECO:0000305}; EC=2.7.11.1 {ECO:0000305}; AltName: Full=Os03g0793500 protein {ECO:0000312|EMBL:BAF13445.1}; AltName: Full=Protein EARLY FLOWERING 1 {ECO:0000303|PubMed:20400938}; AltName: Full=Protein HEADING DATE 16 {ECO:0000303|PubMed:23789941};	SubName: Full=Uncharacterized protein {ECO:0000313|EnsemblPlants:TRIAE_CS42_5DL_TGACv1_436735_AA1462980.1};	Casein kinase (serine/threonine/tyrosine protein kinase)	GO:0005737,cytoplasm; GO:0005634,nucleus; GO:0005524,ATP binding; GO:0004674,protein serine/threonine kinase activity; GO:0009908,flower development; GO:0009740,gibberellic acid mediated signaling pathway; GO:0010476,gibberellin mediated signaling pathway; GO:0018105,peptidyl-serine phosphorylation; GO:0008360,regulation of cell shape; GO:0040008,regulation of growth; GO:0048586,regulation of lon…	PF00069.25:Protein kinase domain
gene:TraesCS3A02G005600	47.75	44.8	44.13	4.51	3.83	6.05	-3.27786	8.49574e-116	1.34804e-113	down	--	gene:TraesCS3A02G005600	--	--	uncharacterized protein LOC109770096 [Aegilops tauschii subsp. tauschii]	RecName: Full=Pectinesterase inhibitor; AltName: Full=AdPMEI; Short=PMEI; AltName: Full=Pectin methylesterase inhibitor; Flags: Precursor;	SubName: Full=Uncharacterized protein {ECO:0000313|EnsemblPlants:TRIAE_CS42_3AS_TGACv1_213012_AA0704780.1};	--	GO:0005737,cytoplasm; GO:0046910,pectinesterase inhibitor activity	PF04043.15:Plant invertase/pectin methylesterase inhibitor
gene:TraesCS2B02G517500	128.46	130.86	126.03	51.75	49.62	49.84	-1.38059	1.06735e-115	1.68968e-113	down	--	Adenosylhomocysteinase [Source:UniProtKB/TrEMBL%3BAcc:A0A1D5U4G9]	K01251 adenosylhomocysteinase [EC:3.3.1.1] | (RefSeq) LOC109750691; adenosylhomocysteinase-like (A)	ko00270: Cysteine and methionine metabolism	putative S-adenosylhomocystein hydrolase 2 [Hordeum vulgare subsp. vulgare]	RecName: Full=Adenosylhomocysteinase; Short=AdoHcyase; EC=3.3.1.1; AltName: Full=S-adenosyl-L-homocysteine hydrolase;	RecName: Full=Adenosylhomocysteinase {ECO:0000256|RuleBase:RU000548}; EC=3.3.1.1 {ECO:0000256|RuleBase:RU000548};	S-adenosylhomocysteine hydrolase	GO:0004013,adenosylhomocysteinase activity; GO:0051287,NAD binding; GO:0006730,one-carbon metabolic process; GO:0019510,S-adenosylhomocysteine catabolic process	PF05221.17:S-adenosyl-L-homocysteine hydrolase
gene:TraesCS4A02G206800	11.1	11.97	11.27	1.62	1.61	1.51	-2.88721	1.09692e-115	1.73251e-113	down	--	gene:TraesCS4A02G206800	K02433 aspartyl-tRNA(Asn)/glutamyl-tRNA(Gln) amidotransferase subunit A [EC:6.3.5.6 6.3.5.7] | (RefSeq) LOC109782250; glutamyl-tRNA(Gln) amidotransferase subunit A, chloroplastic/mitochondrial (A)	ko00970: Aminoacyl-tRNA biosynthesis	fatty acid amide hydrolase-like [Aegilops tauschii subsp. tauschii]	RecName: Full=Fatty acid amide hydrolase; EC=3.5.1.99; AltName: Full=N-acylethanolamine amidohydrolase;	SubName: Full=Uncharacterized protein {ECO:0000313|EnsemblPlants:TRIAE_CS42_4AL_TGACv1_289146_AA0965970.1};	Amidases	GO:0005783,endoplasmic reticulum; GO:0005789,endoplasmic reticulum membrane; GO:0005794,Golgi apparatus; GO:0016021,integral component of membrane; GO:0005886,plasma membrane; GO:0005774,vacuolar membrane; GO:0005773,vacuole; GO:0004040,amidase activity; GO:0103073,anandamide amidohydrolase activity; GO:0047412,N-(long-chain-acyl)ethanolamine deacylase activity; GO:0102077,oleamide hydrolase acti…	PF01425.21:Amidase
novel.10735	0.710787	0.806446	0.751853	3.85343	3.99619	3.44129	2.2813	1.44738e-115	2.28079e-113	up	--	--	--	--	--	--	SubName: Full=Uncharacterized protein {ECO:0000313|EnsemblPlants:TRIUR3_08983-P1};	--	--	--
novel.12064	0.159839	0.211304	0.179731	2.05666	2.24032	2.48127	3.57754	1.46059e-115	2.29634e-113	up	--	--	K09775 uncharacterized protein | (RefSeq) uncharacterized protein LOC109768290 (A)	--	Threonyl-tRNA synthetase, mitochondrial [Triticum urartu]	--	SubName: Full=Uncharacterized protein {ECO:0000313|EnsemblPlants:TRIAE_CS42_5AL_TGACv1_374987_AA1213270.1};	--	GO:0003700,DNA-binding transcription factor activity	--
gene:TraesCS4B02G092500	13.12	12.33	12.17	0.81	0.78	0.82	-3.99555	2.97001e-115	4.65877e-113	down	--	gene:TraesCS4B02G092500	K17302 coatomer subunit beta' | (RefSeq) LOC109749707; serine/threonine-protein kinase StkP-like isoform X1 (A)	--	cysteine-rich receptor-like protein kinase 40 [Aegilops tauschii subsp. tauschii]	RecName: Full=Putative receptor-like protein kinase At4g00960; EC=2.7.11.1;	SubName: Full=Uncharacterized protein {ECO:0000313|EnsemblPlants:TRIAE_CS42_4BS_TGACv1_328896_AA1095120.1};	--	GO:0005886,plasma membrane; GO:0005524,ATP binding; GO:0004674,protein serine/threonine kinase activity; GO:0006468,protein phosphorylation	PF00069.25:Protein kinase domain
gene:TraesCS5B02G185200	32.39	30.18	31.97	10.45	10.74	10.17	-1.62225	2.97816e-115	4.66092e-113	down	--	gene:TraesCS5B02G185200	--	--	proton pump-interactor 1 [Aegilops tauschii subsp. tauschii]	RecName: Full=Proton pump-interactor BIP103 {ECO:0000305}; AltName: Full=BRI1-interacting protein 103 {ECO:0000303|Ref.1};	SubName: Full=Uncharacterized protein {ECO:0000313|EnsemblPlants:TRIAE_CS42_5BL_TGACv1_406227_AA1342440.1};	--	GO:0005783,endoplasmic reticulum; GO:0016021,integral component of membrane; GO:0005886,plasma membrane; GO:0010155,regulation of proton transport	PF17675.1:Apg6 coiled-coil region
gene:TraesCSU02G084300	7.88	7.77	8.7	0.27	0.4	0.24	-4.7641	4.61317e-115	7.20337e-113	down	--	gene:TraesCSU02G084300	K16578 CLIP-associating protein 1/2 | (RefSeq) LOC109735761; CLIP-associated protein-like (A)	--	CLIP-associated protein-like [Aegilops tauschii subsp. tauschii]	RecName: Full=CLIP-associated protein; Short=AtCLASP;	SubName: Full=Uncharacterized protein {ECO:0000313|EnsemblPlants:TRIAE_CS42_6BS_TGACv1_514694_AA1663360.2};	--	GO:0005938,cell cortex; GO:0009524,phragmoplast; GO:0005886,plasma membrane; GO:0009506,plasmodesma; GO:0005876,spindle microtubule; GO:0051010,microtubule plus-end binding; GO:0051301,cell division; GO:0043622,cortical microtubule organization; GO:0000278,mitotic cell cycle; GO:0007026,negative regulation of microtubule depolymerization; GO:0051781,positive regulation of cell division; GO:005082…	PF02985.22:HEAT repeat
gene:TraesCS3B02G152200	14.02	17.58	14.04	0.47	0.5	0.44	-5.04602	5.59886e-115	8.72266e-113	down	--	gene:TraesCS3B02G152200	K00799 glutathione S-transferase [EC:2.5.1.18] | (RefSeq) LOC109776880; glutathione S-transferase 1 (A)	ko00480: Glutathione metabolism	unnamed protein product [Triticum aestivum]	RecName: Full=Glutathione S-transferase 1; EC=2.5.1.18; AltName: Full=GST class-phi;	SubName: Full=Uncharacterized protein {ECO:0000313|EMBL:CDM82027.1};	Glutathione S-transferase	GO:0004364,glutathione transferase activity	PF00043.25:Glutathione S-transferase, C-terminal domain
gene:TraesCS5A02G505000	25.14	19.46	23.33	4.67	5	4.47	-2.29346	7.16298e-115	1.11342e-112	down	--	Aconitate hydratase [Source:UniProtKB/TrEMBL%3BAcc:A0A1D5YLT8]	K01681 aconitate hydratase [EC:4.2.1.3] | (RefSeq) LOC109735417; putative aconitate hydratase, cytoplasmic (A)	ko00020: Citrate cycle (TCA cycle); ko00630: Glyoxylate and dicarboxylate metabolism; ko01200: Carbon metabolism; ko01210: 2-Oxocarboxylic acid metabolism; ko01230: Biosynthesis of amino acids	putative aconitate hydratase, cytoplasmic [Aegilops tauschii subsp. tauschii]	RecName: Full=Putative aconitate hydratase, cytoplasmic; Short=Aconitase; EC=4.2.1.3; AltName: Full=Citrate hydro-lyase;	RecName: Full=Aconitate hydratase {ECO:0000256|RuleBase:RU361275}; Short=Aconitase {ECO:0000256|RuleBase:RU361275}; EC=4.2.1.3 {ECO:0000256|RuleBase:RU361275};	RNA-binding translational regulator IRP (aconitase superfamily)	GO:0048046,apoplast; GO:0005829,cytosol; GO:0005739,mitochondrion; GO:0005886,plasma membrane; GO:0009506,plasmodesma; GO:0005773,vacuole; GO:0051539,4 iron, 4 sulfur cluster binding; GO:0003994,aconitate hydratase activity; GO:0005507,copper ion binding; GO:0048027,mRNA 5'-UTR binding; GO:0006101,citrate metabolic process; GO:0006097,glyoxylate cycle; GO:0006102,isocitrate metabolic process; GO:…	PF00330.20:Aconitase family (aconitate hydratase)
gene:TraesCS4D02G050200	13.72	12.55	13.1	0.05	0.04	0.01	-8.71821	1.38812e-114	2.15283e-112	down	--	gene:TraesCS4D02G050200	K13430 serine/threonine-protein kinase PBS1 [EC:2.7.11.1] | (RefSeq) LOC109759178; probable serine/threonine-protein kinase PBL7 (A)	ko04626: Plant-pathogen interaction	receptor protein kinase TMK1-like [Aegilops tauschii subsp. tauschii]	RecName: Full=Receptor-like kinase TMK3 {ECO:0000303|PubMed:23613767}; EC=2.7.11.1 {ECO:0000305}; AltName: Full=BARK1-like kinase 2 {ECO:0000303|PubMed:23921992}; AltName: Full=Leucine-rich repeat receptor-like kinases TMK3 {ECO:0000303|PubMed:23613767}; AltName: Full=Transmembrane kinase 3 {ECO:0000303|PubMed:23613767}; Flags: Precursor;	SubName: Full=Uncharacterized protein {ECO:0000313|EnsemblPlants:TRIAE_CS42_4DS_TGACv1_361884_AA1173880.1};	--	GO:0016021,integral component of membrane; GO:0009505,plant-type cell wall; GO:0005886,plasma membrane; GO:0009506,plasmodesma; GO:0005524,ATP binding; GO:0004675,transmembrane receptor protein serine/threonine kinase activity; GO:0007166,cell surface receptor signaling pathway; GO:0009555,pollen development; GO:0006468,protein phosphorylation	PF07714.17:Protein tyrosine kinase
novel.18718	16.7749	16.4072	17.9044	4.80861	5.7503	5.01796	-1.74474	1.71072e-114	2.64718e-112	down	--	--	K14007 protein transport protein SEC24 | (RefSeq) protein transport protein Sec24-like At3g07100 (A)	ko04141: Protein processing in endoplasmic reticulum	uncharacterized protein LOC109759359 [Aegilops tauschii subsp. tauschii]	--	SubName: Full=Uncharacterized protein {ECO:0000313|EnsemblPlants:TRIAE_CS42_7DL_TGACv1_603628_AA1986510.1};	--	--	PF04937.15:Protein of unknown function (DUF 659)
gene:TraesCS4A02G393600	20.06	20.72	22.25	2.28	2.98	2.97	-2.96978	2.1613e-114	3.3369e-112	down	--	gene:TraesCS4A02G393600	K23541 Ca2+/H+ antiporter, TMEM165/GDT1 family | (RefSeq) LOC109763016; GDT1-like protein 5 isoform X1 (A)	--	GDT1-like protein 5 isoform X2 [Aegilops tauschii subsp. tauschii]	RecName: Full=GDT1-like protein 5;	SubName: Full=Uncharacterized protein {ECO:0000313|EnsemblPlants:TRIAE_CS42_4AL_TGACv1_288945_AA0961860.1};	Predicted membrane protein	GO:0016021,integral component of membrane	PF01169.19:Uncharacterized protein family UPF0016
gene:TraesCS5A02G276700	15.1	13.13	13.48	3.17	3.39	2.89	-2.17264	2.65588e-114	4.09131e-112	down	--	Calcium-transporting ATPase [Source:UniProtKB/TrEMBL%3BAcc:A0A341UZT3]	K01537 Ca2+-transporting ATPase [EC:3.6.3.8] | (RefSeq) LOC109742384; calcium-transporting ATPase 9, plasma membrane-type-like (A)	--	calcium-transporting ATPase 9, plasma membrane-type-like [Aegilops tauschii subsp. tauschii]	RecName: Full=Calcium-transporting ATPase 5, plasma membrane-type {ECO:0000305}; Short=OsACA5 {ECO:0000303|PubMed:24286292}; EC=3.6.3.8 {ECO:0000305}; AltName: Full=Ca(2+)-ATPase isoform 5 {ECO:0000305}; AltName: Full=OsACA6 {ECO:0000303|PubMed:24128296};	RecName: Full=Calcium-transporting ATPase {ECO:0000256|RuleBase:RU361146}; EC=3.6.3.8 {ECO:0000256|RuleBase:RU361146};	Calcium transporting ATPase	GO:0005887,integral component of plasma membrane; GO:0043231,intracellular membrane-bounded organelle; GO:0005886,plasma membrane; GO:0005524,ATP binding; GO:0005388,calcium-transporting ATPase activity; GO:0005516,calmodulin binding; GO:0046872,metal ion binding; GO:0009409,response to cold; GO:0009414,response to water deprivation	PF00689.21:Cation transporting ATPase, C-terminus
novel.4657	3.31659	3.25989	4.0841	0.301317	0.289245	0.424928	-3.41595	4.22014e-114	6.48647e-112	down	--	--	--	--	hypothetical protein TRIUR3_03017 [Triticum urartu]	--	SubName: Full=Uncharacterized protein {ECO:0000313|EnsemblPlants:TRIAE_CS42_6AS_TGACv1_486854_AA1565780.1};	--	--	--
gene:TraesCS3B02G012100	124.8	132.87	136.01	0.1	0.3	0.25	-9.28956	4.3441e-114	6.66208e-112	down	--	gene:TraesCS3B02G012100	--	--	unnamed protein product [Triticum aestivum]	--	SubName: Full=Uncharacterized protein {ECO:0000313|EMBL:CDM80157.1};	--	--	--
novel.18207	26.8642	32.3062	31.0469	6.17931	6.32977	6.94599	-2.2444	5.41314e-114	8.28306e-112	down	--	--	--	--	hypothetical protein TRIUR3_26068 [Triticum urartu]	--	SubName: Full=Uncharacterized protein {ECO:0000313|EnsemblPlants:TRIAE_CS42_7BS_TGACv1_593309_AA1950310.1};	--	--	--
gene:TraesCS4B02G191700	13.9	15.26	14.89	0.83	0.62	0.86	-4.28513	5.52968e-114	8.44259e-112	down	--	gene:TraesCS4B02G191700	K08059 interferon, gamma-inducible protein 30 | (RefSeq) LOC109740774; gamma-interferon-inducible lysosomal thiol reductase-like (A)	--	27k protein, partial [Triticum aestivum]	--	SubName: Full=Uncharacterized protein {ECO:0000313|EnsemblPlants:TRIAE_CS42_4BL_TGACv1_320897_AA1051140.1};	Gamma-interferon inducible lysosomal thiol reductase	--	PF03227.16:Gamma interferon inducible lysosomal thiol reductase (GILT)
novel.16398	35.6747	43.4193	40.0878	146.504	140.856	139.515	1.80821	8.99302e-114	1.36999e-111	up	--	--	--	--	extensin-like [Aegilops tauschii subsp. tauschii]	--	--	--	--	--
novel.11801	0.0239448	0.0451942	0.0225646	3.09632	2.3891	2.97953	6.3802	1.15989e-113	1.76306e-111	up	--	--	--	--	--	--	SubName: Full=Uncharacterized protein {ECO:0000313|EnsemblPlants:HORVU7Hr1G037350.22};	--	--	--
gene:TraesCS7D02G004300	38.39	38.36	38.12	0.08	0.11	0.33	-7.82766	1.92851e-113	2.9249e-111	down	--	gene:TraesCS7D02G004300	K07466 replication factor A1 | (RefSeq) LOC109732239; uncharacterized protein At4g28440-like (A)	ko03030: DNA replication; ko03420: Nucleotide excision repair; ko03430: Mismatch repair; ko03440: Homologous recombination	uncharacterized protein At4g28440-like [Aegilops tauschii subsp. tauschii]	RecName: Full=Uncharacterized protein At4g28440;	SubName: Full=Uncharacterized protein {ECO:0000313|EnsemblPlants:TRIAE_CS42_7DS_TGACv1_624894_AA2063810.1};	--	GO:0005829,cytosol; GO:0003729,mRNA binding	--
gene:TraesCS3B02G021600	0.62	0.33	0.53	6.45	6.37	6.13	3.65037	6.56619e-113	9.93678e-111	up	--	gene:TraesCS3B02G021600	K14724 solute carrier family 9 (sodium/hydrogen exchanger), member 8 | (RefSeq) LOC109786077; sodium/hydrogen exchanger 6-like (A)	--	sodium/hydrogen exchanger, putative, expressed [Triticum aestivum]	RecName: Full=Sodium/hydrogen exchanger 7; AltName: Full=Na(+)/H(+) exchanger 7; Short=NHE-7; AltName: Full=Protein SALT OVERLY SENSITIVE 1;	SubName: Full=Sodium/hydrogen exchanger, putative, expressed {ECO:0000313|EMBL:CBH32642.1};	Sodium/hydrogen exchanger protein	GO:0009941,chloroplast envelope; GO:0016021,integral component of membrane; GO:0005886,plasma membrane; GO:0015386,potassium:proton antiporter activity; GO:0015385,sodium:proton antiporter activity; GO:0071805,potassium ion transmembrane transport; GO:0051453,regulation of intracellular pH; GO:2000377,regulation of reactive oxygen species metabolic process; GO:0042542,response to hydrogen peroxid…	PF00999.21:Sodium/hydrogen exchanger family
novel.931	2.40951	2.3836	2.74447	0.471824	0.498447	0.376011	-2.51178	1.12632e-112	1.70074e-110	down	--	--	K14300 nuclear pore complex protein Nup133 | (RefSeq) nuclear pore complex protein NUP133 (A)	ko03013: RNA transport	transposon protein, putative, CACTA, En/Spm sub-class [Oryza sativa Japonica Group]	RecName: Full=Autonomous transposable element EN-1 mosaic protein; AltName: Full=Suppressor-mutator system protein; Short=SPM;	SubName: Full=Uncharacterized protein {ECO:0000313|EnsemblPlants:TRIAE_CS42_2BS_TGACv1_146031_AA0453540.2};	--	GO:0006355,regulation of transcription, DNA-templated; GO:0006351,transcription, DNA-templated; GO:0032196,transposition	PF13960.6:Domain of unknown function (DUF4218)
novel.13339	3.42876	3.52856	3.19299	0.641036	0.471347	0.544615	-2.64547	1.485e-112	2.23744e-110	down	--	--	--	--	hypothetical protein BRADI_1g05983v3 [Brachypodium distachyon]	--	SubName: Full=Uncharacterized protein {ECO:0000313|EnsemblPlants:TRIAE_CS42_5BL_TGACv1_408308_AA1362740.1};	--	--	--
gene:TraesCS1D02G063800	60.89	77.07	69.35	5.31	7.25	5.7	-3.53847	1.75178e-112	2.63361e-110	down	--	gene:TraesCS1D02G063800	--	--	uncharacterized protein LOC109776088 [Aegilops tauschii subsp. tauschii]	--	SubName: Full=Uncharacterized protein {ECO:0000313|EnsemblPlants:TRIAE_CS42_U_TGACv1_642917_AA2124800.1};	--	--	--
novel.4474	0.569192	0.583223	0.573431	3.78585	4.41339	4.63421	2.85581	1.76298e-112	2.64466e-110	up	--	--	K12657 delta-1-pyrroline-5-carboxylate synthetase [EC:2.7.2.11 1.2.1.41] | (RefSeq) delta-1-pyrroline-5-carboxylate synthase (A)	ko00330: Arginine and proline metabolism; ko01230: Biosynthesis of amino acids	uncharacterized protein LOC109776337 isoform X1 [Aegilops tauschii subsp. tauschii]	RecName: Full=Probable serine/threonine-protein kinase BSK3 {ECO:0000305}; EC=2.7.11.1 {ECO:0000305}; AltName: Full=Brassinosteroid-signaling kinase 3 {ECO:0000305}; Short=OsBSK3 {ECO:0000303|PubMed:26697897}; AltName: Full=Receptor-like cytoplasmic kinase 173 {ECO:0000303|PubMed:19825577}; Short=OsRLCK173 {ECO:0000303|PubMed:19825577};	SubName: Full=Uncharacterized protein {ECO:0000313|EnsemblPlants:TRIAE_CS42_7BL_TGACv1_577720_AA1881790.1};	--	GO:0005886,plasma membrane; GO:0005524,ATP binding; GO:0004674,protein serine/threonine kinase activity; GO:1900459,positive regulation of brassinosteroid mediated signaling pathway	--
gene:TraesCS1B02G151300	1.04	0.79	0.8	6.87	6.96	6.52	2.92317	2.70082e-112	4.0427e-110	up	--	gene:TraesCS1B02G151300	K03283 heat shock 70kDa protein 1/2/6/8 | (RefSeq) LOC109787241; heat shock 70 kDa protein 6, chloroplastic-like (A)	ko03040: Spliceosome; ko04141: Protein processing in endoplasmic reticulum; ko04144: Endocytosis	heat shock 70 kDa protein 6, chloroplastic-like [Aegilops tauschii subsp. tauschii]	RecName: Full=Stromal 70 kDa heat shock-related protein, chloroplastic; Flags: Precursor;	SubName: Full=Uncharacterized protein {ECO:0000313|EnsemblPlants:TRIAE_CS42_U_TGACv1_642785_AA2123220.1};	Molecular chaperones mortalin/PBP74/GRP75, HSP70 superfamily	GO:0009570,chloroplast stroma; GO:0005524,ATP binding; GO:0051082,unfolded protein binding; GO:0006457,protein folding	PF00012.20:Hsp70 protein
novel.15290	0.590817	0.573184	0.610147	2.55049	2.68355	2.55015	2.09886	3.15009e-112	4.70493e-110	up	--	--	--	--	uncharacterized protein LOC109740379 isoform X2 [Aegilops tauschii subsp. tauschii]	--	SubName: Full=Serine/threonine-protein kinase CTR1 {ECO:0000313|EMBL:EMT08763.1, ECO:0000313|EnsemblPlants:EMT08763};	Tyrosine kinase specific for activated (GTP-bound) p21cdc42Hs	GO:0005524,ATP binding; GO:0004672,protein kinase activity	--
gene:TraesCS7B02G361100	49.51	51.4	52.79	4.61	4.17	6.63	-3.34984	4.32928e-112	6.45213e-110	down	--	gene:TraesCS7B02G361100	--	--	predicted protein [Hordeum vulgare subsp. vulgare]	--	SubName: Full=Uncharacterized protein {ECO:0000313|EnsemblPlants:TRIAE_CS42_7BL_TGACv1_576787_AA1855000.1};	--	--	PF14368.6:Probable lipid transfer
novel.19199	0.954252	0.869066	0.787199	6.29409	5.96452	6.76327	2.83069	5.13053e-112	7.62972e-110	up	--	--	K10523 speckle-type POZ protein | (RefSeq) protein synthesis inhibitor II-like (A)	--	60 kDa jasmonate-induced protein [Triticum urartu]	RecName: Full=60 kDa jasmonate-induced protein; EC=3.2.2.22; AltName: Full=rRNA N-glycosidase;	RecName: Full=rRNA N-glycosidase {ECO:0000256|RuleBase:RU004915}; EC=3.2.2.22 {ECO:0000256|RuleBase:RU004915};	--	GO:0030598,rRNA N-glycosylase activity; GO:0090729,toxin activity; GO:0006952,defense response; GO:0017148,negative regulation of translation	PF00161.19:Ribosome inactivating protein
gene:TraesCS2D02G124600	0.67	1.06	0.59	17.46	16.91	14.94	4.37845	5.32345e-112	7.89951e-110	up	--	gene:TraesCS2D02G124600	K09841 xanthoxin dehydrogenase [EC:1.1.1.288] | (RefSeq) LOC109784728; zerumbone synthase (A)	ko00906: Carotenoid biosynthesis	momilactone A synthase-like [Aegilops tauschii subsp. tauschii]	RecName: Full=Tropinone reductase-like 2; EC=1.1.1.-;	SubName: Full=Uncharacterized protein {ECO:0000313|EnsemblPlants:TRIAE_CS42_2DS_TGACv1_178616_AA0598420.1};	Reductases with broad range of substrate specificities	GO:0016491,oxidoreductase activity	PF13561.6:Enoyl-(Acyl carrier protein) reductase
gene:TraesCS2A02G543800	11.01	11.28	10.84	0.1	0.09	0.17	-6.57869	5.37534e-112	7.95932e-110	down	--	gene:TraesCS2A02G543800	K16280 E3 ubiquitin-protein ligase RGLG [EC:2.3.2.27] | (RefSeq) LOC109735242; E3 ubiquitin-protein ligase RGLG5-like (A)	--	predicted protein [Hordeum vulgare subsp. vulgare]	--	SubName: Full=Uncharacterized protein {ECO:0000313|EnsemblPlants:TRIUR3_08385-P1};	--	--	PF07893.13:Protein of unknown function (DUF1668)
novel.9857	174.41	190.625	169.741	40.1017	43.7291	50.6944	-2.0236	1.08766e-111	1.60705e-109	down	--	--	--	--	--	--	SubName: Full=Uncharacterized protein {ECO:0000313|EnsemblPlants:TRIAE_CS42_7DS_TGACv1_622570_AA2042010.1};	--	--	--
novel.16860	10.0972	8.53446	7.44706	0.703191	0.743339	0.868496	-3.52023	1.3564e-111	1.99982e-109	down	--	--	--	--	hypothetical protein TRIUR3_15667 [Triticum urartu]	--	SubName: Full=Uncharacterized protein {ECO:0000313|EMBL:EMT28310.1, ECO:0000313|EnsemblPlants:EMT28310};	--	--	--
novel.17329	0.029758	0.017961	0.02116	2.07363	2.59469	2.04074	6.55226	1.6623e-111	2.44558e-109	up	--	--	--	--	--	--	--	--	--	--
novel.9712	0.059367	0.133985	0.13651	2.06448	2.29996	2.27762	4.28113	4.1754e-111	6.12972e-109	up	--	--	--	--	predicted protein [Hordeum vulgare subsp. vulgare]	--	SubName: Full=Uncharacterized protein {ECO:0000313|EMBL:EMT03039.1, ECO:0000313|EnsemblPlants:EMT03039};	--	GO:0005509,calcium ion binding	--
gene:TraesCS1A02G182900	15.11	15.64	16.13	3.15	2.79	3.04	-2.41591	4.99605e-111	7.31884e-109	down	--	gene:TraesCS1A02G182900	--	--	Rsm22-cox11 tandem protein 2, mitochondrial [Triticum urartu]	--	SubName: Full=Rsm22-cox11 tandem protein 2, mitochondrial {ECO:0000313|EMBL:EMS55405.1, ECO:0000313|EnsemblPlants:TRIUR3_34511-P1};	Mitochondrial/chloroplast ribosome small subunit component	GO:0008168,methyltransferase activity; GO:0006412,translation	PF09243.10:Mitochondrial small ribosomal subunit Rsm22
novel.8684	2.23688	2.46414	2.22174	0.159885	0.133668	0.171873	-3.92187	2.58827e-110	3.78356e-108	down	--	--	K17604 zinc finger SWIM domain-containing protein 3 | (RefSeq) protein FAR1-RELATED SEQUENCE 5-like (A)	--	hypothetical protein SORBI_3002G275050, partial [Sorghum bicolor]	RecName: Full=Protein FAR1-RELATED SEQUENCE 5;	SubName: Full=Uncharacterized protein {ECO:0000313|EnsemblPlants:TRIUR3_34993-P1};	--	GO:0005634,nucleus; GO:0008270,zinc ion binding; GO:0006355,regulation of transcription, DNA-templated	PF03101.15:FAR1 DNA-binding domain
gene:TraesCS5A02G504100	15.93	16.72	17.12	1.56	1.53	1.3	-3.53365	2.82691e-110	4.12363e-108	down	--	gene:TraesCS5A02G504100	--	--	hypothetical protein TRIUR3_26173 [Triticum urartu]	--	SubName: Full=Uncharacterized protein {ECO:0000313|EnsemblPlants:TRIAE_CS42_5AL_TGACv1_375642_AA1225020.1};	--	--	PF03080.15:Neprosin
gene:TraesCS3A02G392800	2.58	2.76	3.03	17.17	18.04	20.26	2.69577	4.28994e-110	6.2445e-108	up	--	gene:TraesCS3A02G392800	K14638 solute carrier family 15 (peptide/histidine transporter), member 3/4 | (RefSeq) LOC109781106; protein NRT1/ PTR FAMILY 8.1-like (A)	--	protein NRT1/ PTR FAMILY 8.1-like [Aegilops tauschii subsp. tauschii]	RecName: Full=Protein NRT1/ PTR FAMILY 8.2; Short=AtNPF8.2; AltName: Full=Peptide transporter PTR5;	SubName: Full=Uncharacterized protein {ECO:0000313|EnsemblPlants:TRIAE_CS42_3B_TGACv1_220887_AA0722600.1};	H+/oligopeptide symporter	GO:0016021,integral component of membrane; GO:0005886,plasma membrane; GO:0042936,NA; GO:0022857,transmembrane transporter activity; GO:0042938,dipeptide transport; GO:0009860,pollen tube growth; GO:0015031,protein transport	PF00854.21:POT family
gene:TraesCS4B02G331700	78.93	90.27	70.66	11.03	11.37	8.78	-2.97592	4.76875e-110	6.92678e-108	down	--	gene:TraesCS4B02G331700	--	--	uncharacterized protein LOC109735432 [Aegilops tauschii subsp. tauschii]	--	SubName: Full=Uncharacterized protein {ECO:0000313|EMBL:EMT08747.1, ECO:0000313|EnsemblPlants:EMT08747};	--	GO:0016021,integral component of membrane	PF11820.8:Protein of unknown function (DUF3339)
novel.13636	5.74985	5.49298	5.89794	0.889807	1.17335	0.991182	-2.51677	6.23911e-110	9.04342e-108	down	--	--	K20723 reticulon-3 | (RefSeq) reticulon-like protein B12 isoform X1 (A)	--	hypothetical protein TRIUR3_33120 [Triticum urartu]	--	SubName: Full=Uncharacterized protein {ECO:0000313|EnsemblPlants:TRIUR3_34595-P1};	Sodium sulfate symporter and related arsenite permeases	GO:0016021,integral component of membrane	--
novel.10328	1.59842	1.45229	1.64302	0.061133	0.052591	0.055451	-4.78942	6.32485e-110	9.14839e-108	down	--	--	--	--	hypothetical protein TRIUR3_35185 [Triticum urartu]	--	SubName: Full=Uncharacterized protein {ECO:0000313|EMBL:EMS60820.1, ECO:0000313|EnsemblPlants:TRIUR3_35185-P1};	--	--	--
gene:TraesCS2A02G039400	1.88	1.66	1.99	19.63	22.54	22.61	3.51986	7.01638e-110	1.01273e-107	up	--	gene:TraesCS2A02G039400	K05350 beta-glucosidase [EC:3.2.1.21] | (RefSeq) LOC109759723; beta-glucosidase 16-like isoform X1 (A)	ko00460: Cyanoamino acid metabolism; ko00500: Starch and sucrose metabolism; ko00940: Phenylpropanoid biosynthesis	beta-glucosidase 16-like isoform X2 [Aegilops tauschii subsp. tauschii]	RecName: Full=Beta-glucosidase 16; Short=Os4bglu16; EC=3.2.1.21; Flags: Precursor;	SubName: Full=Uncharacterized protein {ECO:0000313|EnsemblPlants:TRIAE_CS42_2AS_TGACv1_112618_AA0342340.1};	Beta-glucosidase, lactase phlorizinhydrolase, and related proteins	GO:0008422,beta-glucosidase activity; GO:0102483,scopolin beta-glucosidase activity; GO:0005975,carbohydrate metabolic process; GO:1901657,glycosyl compound metabolic process	PF00232.18:Glycosyl hydrolase family 1
gene:TraesCS3D02G010000	0.47	0.52	0.62	8.09	7.08	7.59	3.79035	9.10803e-110	1.31188e-107	up	--	gene:TraesCS3D02G010000	K14510 serine/threonine-protein kinase CTR1 [EC:2.7.11.1] | (RefSeq) LOC109769665; serine/threonine-protein kinase CTR1-like (A)	ko04016: MAPK signaling pathway - plant; ko04075: Plant hormone signal transduction	serine/threonine-protein kinase HT1-like [Aegilops tauschii subsp. tauschii]	RecName: Full=Serine/threonine-protein kinase HT1; EC=2.7.11.1; AltName: Full=High leaf temperature protein 1;	SubName: Full=Uncharacterized protein {ECO:0000313|EnsemblPlants:TRIAE_CS42_3DS_TGACv1_271739_AA0907190.1};	Tyrosine kinase specific for activated (GTP-bound) p21cdc42Hs	GO:0005737,cytoplasm; GO:0005524,ATP binding; GO:0004672,protein kinase activity; GO:0004674,protein serine/threonine kinase activity; GO:0004871,NA; GO:0035556,intracellular signal transduction	PF07714.17:Protein tyrosine kinase
gene:TraesCS3D02G439200	9.3	8.59	9.78	1.27	1.06	1.4	-2.91847	3.18584e-109	4.57915e-107	down	--	Potassium transporter [Source:UniProtKB/TrEMBL%3BAcc:A0A341T7N7]	K03549 KUP system potassium uptake protein | (RefSeq) LOC109757000; potassium transporter 5-like (A)	--	potassium transporter 5-like [Aegilops tauschii subsp. tauschii]	RecName: Full=Potassium transporter 5; AltName: Full=OsHAK5;	RecName: Full=Potassium transporter {ECO:0000256|RuleBase:RU321113};	--	GO:0016021,integral component of membrane; GO:0016020,membrane; GO:0015079,potassium ion transmembrane transporter activity	PF02705.16:K+ potassium transporter
novel.1532	12.0675	13.1304	9.61425	1.56638	1.07295	1.25105	-3.19157	9.41994e-109	1.35114e-106	down	--	--	K02952 small subunit ribosomal protein S13 | (RefSeq) 30S ribosomal protein S13, chloroplastic-like (A)	ko03010: Ribosome	uncharacterized protein LOC109736408 [Aegilops tauschii subsp. tauschii]	--	SubName: Full=Uncharacterized protein {ECO:0000313|EnsemblPlants:TRIAE_CS42_1AL_TGACv1_000728_AA0018020.1};	--	--	--
novel.4757	0.141228	0.107068	0.151688	1.37125	1.2643	1.31697	3.27201	1.86445e-108	2.66868e-106	up	--	--	K23569 ER membrane protein complex subunit 8/9 | (RefSeq) LOC109756835; ER membrane protein complex subunit 8/9 homolog (A)	--	ER membrane protein complex subunit 8/9 homolog [Aegilops tauschii subsp. tauschii]	RecName: Full=ER membrane protein complex subunit 8/9 homolog; AltName: Full=Protein EMBRYO DEFECTIVE 2731;	SubName: Full=Uncharacterized protein {ECO:0000313|EnsemblPlants:TRIAE_CS42_2DS_TGACv1_178598_AA0598000.2};	Uncharacterized conserved protein encoded by sequence overlapping the COX4 gene	GO:0005783,endoplasmic reticulum; GO:0072546,ER membrane protein complex	PF03665.13:Uncharacterised protein family (UPF0172)
novel.5763	0.36939	0.318934	0.293392	2.11258	2.11558	2.50366	2.74201	7.03579e-108	1.00498e-105	up	--	--	--	--	hypothetical protein TRIUR3_08446 [Triticum urartu]	RecName: Full=NAC domain-containing protein 68 {ECO:0000303|PubMed:15029955}; Short=ONAC068 {ECO:0000303|PubMed:15029955}; AltName: Full=OsNAC4 {ECO:0000303|PubMed:10660065};	SubName: Full=Uncharacterized protein {ECO:0000313|EMBL:EMS56275.1, ECO:0000313|EnsemblPlants:TRIUR3_08446-P1};	Predicted membrane protein	GO:0005634,nucleus; GO:0003677,DNA binding; GO:0006355,regulation of transcription, DNA-templated; GO:0006351,transcription, DNA-templated	--
novel.18689	19.2192	20.0481	19.9966	5.0185	3.83413	4.35545	-2.19637	1.18853e-107	1.69415e-105	down	--	--	--	--	hypothetical protein TRIUR3_06896 [Triticum urartu]	--	SubName: Full=Uncharacterized protein {ECO:0000313|EnsemblPlants:TRIAE_CS42_2BS_TGACv1_148538_AA0493590.1};	--	--	--
novel.7990	0.243077	0.28394	0.286064	2.09412	2.56332	2.00983	3.00068	1.20956e-107	1.72055e-105	up	--	--	K01230 mannosyl-oligosaccharide alpha-1,2-mannosidase [EC:3.2.1.113] | (RefSeq) mannosyl-oligosaccharide 1,2-alpha-mannosidase MNS1 (A)	ko00510: N-Glycan biosynthesis; ko00513: Various types of N-glycan biosynthesis; ko04141: Protein processing in endoplasmic reticulum	predicted protein [Hordeum vulgare subsp. vulgare]	--	SubName: Full=Uncharacterized protein {ECO:0000313|EnsemblPlants:TRIAE_CS42_3B_TGACv1_220794_AA0719400.1};	--	GO:0046983,protein dimerization activity	PF04937.15:Protein of unknown function (DUF 659)
novel.8933	2.87977	2.82831	2.67772	0.341134	0.240241	0.328038	-3.2291	1.87712e-107	2.66463e-105	down	--	--	--	--	--	--	--	--	--	--
gene:TraesCS2D02G109400	19.47	21.37	19.61	3.44	2.84	3.25	-2.69527	2.0863e-107	2.95544e-105	down	--	gene:TraesCS2D02G109400	K22683 aspartyl protease family protein [EC:3.4.23.-] | (RefSeq) LOC109781243; protein ASPARTIC PROTEASE IN GUARD CELL 1-like (A)	--	protein ASPARTIC PROTEASE IN GUARD CELL 1-like [Aegilops tauschii subsp. tauschii]	RecName: Full=Aspartic proteinase nepenthesin-2; EC=3.4.23.12; AltName: Full=Nepenthesin-II; Flags: Precursor;	SubName: Full=Uncharacterized protein {ECO:0000313|EnsemblPlants:TRIAE_CS42_2DS_TGACv1_178007_AA0589180.1};	Aspartyl protease	GO:0005576,extracellular region; GO:0004190,aspartic-type endopeptidase activity	PF14543.6:Xylanase inhibitor N-terminal
novel.3558	1.6761	1.63494	2.20208	0.026528	0.034047	0.007874	-6.31296	2.82166e-107	3.98893e-105	down	--	--	K01166 ribonuclease T2 [EC:3.1.27.1] | (RefSeq) LOC109736025; ribonuclease 2 (A)	--	predicted protein [Hordeum vulgare subsp. vulgare]	RecName: Full=26S proteasome regulatory subunit S10B homolog B; AltName: Full=26S proteasome AAA-ATPase subunit RPT4b; AltName: Full=26S proteasome subunit S10B homolog B; AltName: Full=Regulatory particle triple-A ATPase subunit 4b;	SubName: Full=Uncharacterized protein {ECO:0000313|EnsemblPlants:HORVU3Hr1G089580.5};	26S proteasome regulatory complex, ATPase RPT4	GO:0005618,cell wall; GO:0031597,cytosolic proteasome complex; GO:0016020,membrane; GO:0031595,nuclear proteasome complex; GO:0005730,nucleolus; GO:0005886,plasma membrane; GO:0009506,plasmodesma; GO:0000502,proteasome complex; GO:0008540,proteasome regulatory particle, base subcomplex; GO:0005524,ATP binding; GO:0036402,proteasome-activating ATPase activity; GO:0017025,TBP-class protein binding;…	--
gene:TraesCS6A02G055200	13.68	21.45	16.41	133.56	130.61	144.48	2.95382	9.4561e-107	1.33405e-104	up	--	Histone H4 [Source:UniProtKB/TrEMBL%3BAcc:A0A077RYQ1]	K11254 histone H4 | (RefSeq) LOC109762297; histone H4 (A)	--	hypothetical protein SETIT_032292mg, partial [Setaria italica]	RecName: Full=Histone H4;	RecName: Full=Histone H4 {ECO:0000256|RuleBase:RU000528}; Flags: Fragment;	Histone H4	GO:0009507,chloroplast; GO:0005829,cytosol; GO:0000788,nuclear nucleosome; GO:0005730,nucleolus; GO:0005886,plasma membrane; GO:0009506,plasmodesma; GO:0009579,thylakoid; GO:0005774,vacuolar membrane; GO:0003677,DNA binding; GO:0042393,histone binding; GO:0046982,protein heterodimerization activity; GO:0006334,nucleosome assembly; GO:0009414,response to water deprivation	PF15511.6:Centromere kinetochore component CENP-T histone fold
gene:TraesCS3D02G152600	3.88	3.22	4	16.32	16.05	16.46	2.1073	1.18829e-106	1.67297e-104	up	--	gene:TraesCS3D02G152600	--	--	uncharacterized protein LOC109786340 [Aegilops tauschii subsp. tauschii]	--	SubName: Full=Uncharacterized protein {ECO:0000313|EnsemblPlants:TRIAE_CS42_3DS_TGACv1_271577_AA0902830.5};	--	--	PF13857.6:Ankyrin repeats (many copies)
gene:TraesCS7A02G175800	74.75	80.01	78.01	20.57	17.49	16.39	-2.12634	3.08409e-106	4.33318e-104	down	--	gene:TraesCS7A02G175800	--	--	hypothetical protein TRIUR3_03225 [Triticum urartu]	RecName: Full=Protein CURVATURE THYLAKOID 1D, chloroplastic; Flags: Precursor;	SubName: Full=Uncharacterized protein {ECO:0000313|EnsemblPlants:TRIAE_CS42_7AS_TGACv1_570473_AA1836230.1};	--	GO:0009535,chloroplast thylakoid membrane; GO:0016021,integral component of membrane	PF14159.6:CAAD domains of cyanobacterial aminoacyl-tRNA synthetase
novel.5063	21.7356	23.0217	24.1142	7.14453	7.39635	6.3427	-1.75256	3.80964e-106	5.34167e-104	down	--	--	--	--	hypothetical protein TRIUR3_16766 [Triticum urartu]	--	SubName: Full=Uncharacterized protein {ECO:0000313|EMBL:EMT22186.1, ECO:0000313|EnsemblPlants:EMT22186};	--	--	PF03080.15:Neprosin
gene:TraesCS5A02G309000	64.66	71.91	57.59	15.21	14.4	13.08	-2.21774	5.06971e-106	7.09398e-104	down	--	gene:TraesCS5A02G309000	K01206 alpha-L-fucosidase [EC:3.2.1.51] | (RefSeq) LOC109748080; putative alpha-L-fucosidase 1 (A)	ko00511: Other glycan degradation	putative alpha-L-fucosidase 1 [Aegilops tauschii subsp. tauschii]	RecName: Full=Putative alpha-L-fucosidase 1; EC=3.2.1.51; AltName: Full=Alpha-L-fucoside fucohydrolase; Flags: Precursor;	SubName: Full=Uncharacterized protein {ECO:0000313|EnsemblPlants:TRIAE_CS42_5AL_TGACv1_376571_AA1238600.1};	Alpha-L-fucosidase	GO:0048046,apoplast; GO:0005773,vacuole; GO:0004560,alpha-L-fucosidase activity; GO:0005975,carbohydrate metabolic process	PF01120.17:Alpha-L-fucosidase
novel.9488	2.81107	2.59005	3.2824	0.050636	0.012889	0.025576	-6.58195	5.65937e-106	7.90299e-104	down	--	--	--	--	unnamed protein product [Triticum aestivum]	--	SubName: Full=Uncharacterized protein {ECO:0000313|EnsemblPlants:TRIAE_CS42_4AL_TGACv1_288362_AA0946330.1};	--	--	PF07762.14:Protein of unknown function (DUF1618)
novel.9041	3.2528	3.88374	3.95748	22.6663	20.44	24.509	2.57283	9.42006e-106	1.31279e-103	up	--	--	--	--	--	--	--	--	--	--
gene:TraesCS3D02G009600	0.71	0.84	0.99	7.9	8.06	8.06	3.20642	1.34548e-105	1.87127e-103	up	--	gene:TraesCS3D02G009600	--	--	uncharacterized protein LOC109776588 isoform X4 [Aegilops tauschii subsp. tauschii]	--	SubName: Full=Uncharacterized protein {ECO:0000313|EnsemblPlants:TRIAE_CS42_3DS_TGACv1_271613_AA0903890.1};	--	--	PF16808.5:Coiled-coil N-terminus of cGMP-dependent protein kinase
novel.11846	0.778415	0.931037	1.12578	4.9622	5.59566	5.27515	2.44549	2.32807e-105	3.23131e-103	up	--	--	K15191 La-related protein 7 | (RefSeq) LOC109749536; la-related protein 6B-like (A)	--	hypothetical protein TRIUR3_13301 [Triticum urartu]	--	SubName: Full=Uncharacterized protein {ECO:0000313|EMBL:EMS68292.1, ECO:0000313|EnsemblPlants:TRIUR3_13301-P1};	--	GO:0003676,nucleic acid binding	--
novel.7383	2.18432	2.61086	2.75865	10.1277	11.0868	11.0672	2.06095	2.54121e-105	3.52004e-103	up	--	--	--	--	hypothetical protein TRIUR3_24781 [Triticum urartu]	--	SubName: Full=Uncharacterized protein {ECO:0000313|EMBL:EMS59619.1, ECO:0000313|EnsemblPlants:TRIUR3_24781-P1};	--	--	--
gene:TraesCS2D02G513900	2.67	2.46	2.02	15.09	13.86	14.88	2.58488	2.56408e-105	3.54457e-103	up	--	gene:TraesCS2D02G513900	K13436 pto-interacting protein 1 [EC:2.7.11.1] | (RefSeq) LOC109783650; PTI1-like tyrosine-protein kinase 2 (A)	ko04626: Plant-pathogen interaction	probable inactive receptor kinase At5g67200 [Aegilops tauschii subsp. tauschii]	RecName: Full=Probable inactive receptor kinase At5g67200; Flags: Precursor;	SubName: Full=Uncharacterized protein {ECO:0000313|EnsemblPlants:TRIAE_CS42_2DL_TGACv1_160748_AA0553760.1};	--	GO:0016021,integral component of membrane; GO:0005886,plasma membrane; GO:0005524,ATP binding; GO:0004672,protein kinase activity	PF00069.25:Protein kinase domain
gene:TraesCS2B02G404200	0.74	1.05	0.84	10.7	11.73	12.18	3.68352	3.06812e-105	4.23284e-103	up	--	gene:TraesCS2B02G404200	K01369 legumain [EC:3.4.22.34] | (RefSeq) LOC109752680; vacuolar-processing enzyme beta-isozyme 1-like (A)	--	vacuolar-processing enzyme beta-isozyme 1-like [Aegilops tauschii subsp. tauschii]	RecName: Full=Vacuolar-processing enzyme beta-isozyme 1 {ECO:0000303|PubMed:19154227}; Short=Beta-VPE 1 {ECO:0000303|PubMed:19154227}; Short=OsVPE1 {ECO:0000303|PubMed:19154227}; EC=3.4.22.34 {ECO:0000269|PubMed:19154227}; AltName: Full=Asparaginyl endopeptidase VPE1 {ECO:0000305}; Flags: Precursor;	SubName: Full=Uncharacterized protein {ECO:0000313|EnsemblPlants:TRIAE_CS42_2BL_TGACv1_131191_AA0424170.1};	Asparaginyl peptidases	GO:0000326,protein storage vacuole; GO:0004197,cysteine-type endopeptidase activity; GO:0045735,nutrient reservoir activity; GO:1990019,protein storage vacuole organization; GO:0051603,proteolysis involved in cellular protein catabolic process; GO:0006624,vacuolar protein processing	PF01650.18:Peptidase C13 family
gene:TraesCS1B02G024500	49.43	47.14	50.3	19.22	19.68	18.78	-1.37895	1.06843e-104	1.47108e-102	down	--	Actin [Source:UniProtKB/TrEMBL%3BAcc:Q5EWZ1]	K10355 actin, other eukaryote | (RefSeq) LOC109765605; actin-97-like (A)	--	PREDICTED: actin-97 [Brachypodium distachyon]	RecName: Full=Actin-97;	SubName: Full=Actin {ECO:0000313|EMBL:AAW78911.1};	Actin and related proteins	GO:0005737,cytoplasm; GO:0005856,cytoskeleton; GO:0005524,ATP binding	PF00022.19:Actin
gene:TraesCS2D02G147900	15.18	12.66	15.6	0.82	0.47	0.49	-4.63368	1.10479e-104	1.51809e-102	down	--	gene:TraesCS2D02G147900	--	--	uncharacterized protein LOC109749182 [Aegilops tauschii subsp. tauschii]	--	SubName: Full=Uncharacterized protein {ECO:0000313|EnsemblPlants:TRIAE_CS42_2DS_TGACv1_178534_AA0597220.1};	--	--	PF07893.13:Protein of unknown function (DUF1668)
gene:TraesCS4A02G460600	36.88	35.48	38.24	6	5.04	6.45	-2.69041	1.29046e-104	1.76968e-102	down	--	gene:TraesCS4A02G460600	--	--	predicted protein [Hordeum vulgare subsp. vulgare]	--	SubName: Full=Uncharacterized protein {ECO:0000313|EnsemblPlants:TRIAE_CS42_4AL_TGACv1_288165_AA0939080.2};	--	GO:0004857,enzyme inhibitor activity	PF04043.15:Plant invertase/pectin methylesterase inhibitor
gene:TraesCS1B02G446800	10.37	10.33	10	50	45.78	52.04	2.23767	2.85816e-104	3.91174e-102	up	--	Transcription elongation factor 1 homolog [Source:UniProtKB/TrEMBL%3BAcc:A0A1D5S6W6]	--	--	transcription elongation factor 1 homolog [Aegilops tauschii subsp. tauschii]	RecName: Full=Transcription elongation factor 1 homolog;	RecName: Full=Transcription elongation factor 1 homolog {ECO:0000256|RuleBase:RU364033};	Uncharacterized Zn ribbon-containing protein	GO:0008023,transcription elongation factor complex; GO:0046872,metal ion binding; GO:0000993,RNA polymerase II complex binding; GO:0048096,chromatin-mediated maintenance of transcription; GO:0006368,transcription elongation from RNA polymerase II promoter	PF05129.13:Transcription elongation factor Elf1 like
novel.4815	5.39045	5.07816	6.65646	0.30289	0.287034	0.348069	-4.1928	3.70386e-104	5.05912e-102	down	--	--	--	--	cysteine-rich receptor-like protein kinase 10 [Aegilops tauschii subsp. tauschii]	--	SubName: Full=Cysteine-rich receptor-like protein kinase 25 {ECO:0000313|EMBL:EMT14692.1, ECO:0000313|EnsemblPlants:EMT14692};	--	GO:0016021,integral component of membrane; GO:0005524,ATP binding; GO:0004672,protein kinase activity	PF01657.17:Salt stress response/antifungal
[truncated: 11,794 more rows]

## Sheet:  Table S5
TableS4 The DEG with annotations identified from CK2 vs IR2
ID	CK2-1_fpkm	CK2-2_fpkm	CK2-3_fpkm	IR2-1_fpkm	IR2-2_fpkm	IR2-3_fpkm	log2FoldChange	pvalue	padj	regulated	gene_name	gene_description	KEGG	KEGG pathway	NR	Swissprot	Tremble	KOG	GO	Pfam
[truncated: 6,977 more rows]

## Sheet: Table S6
TableS4 The DEG with annotations identified from CK3 vs IR3
ID	CK3-1_fpkm	CK3-2_fpkm	CK3-3_fpkm	IR3-1_fpkm	IR3-2_fpkm	IR3-3_fpkm	log2FoldChange	pvalue	padj	regulated	gene_name	gene_description	KEGG	KEGG pathway	NR	Swissprot	Tremble	KOG	GO	Pfam
gene:TraesCS1B02G042700	595.61	566.08	680.28	30.52	27.09	23.6	-4.50333	0	0	down	--	gene:TraesCS1B02G042700	--	--	--	--	--	--	--	--
[truncated: 6,816 more rows]

## Sheet: Table S7
TableS4 The DEG with annotations identified from CK4 vs IR4
[truncated: 7,881 more rows]

## Sheet: Table S8
TableS4 The DEG with annotations identified from CK5 vs IR5
[truncated: 9,548 more rows]

[truncated: 5 more sheets: TableS9, Table S10, Table S11, Table S12, Table S13]
